# Supplementary material for: Tankyrase-1 regulates RBP-mediated mRNA turnover to promote muscle fiber formation
Source: Nucleic Acids Res. 2024 Feb 7;52(7):4002–20. doi: 10.1093/nar/gkae059 (PMC11040007; doi:10.1093/nar/gkae059)
Supplement: gkae059_Supplemental_Files [file gkae059_supplemental_files.zip]

Archive with 4 entries (4 files):
- Supplementary Figure Legends.docx
- Supplementary Table 1.xlsx
- Supplementary Table 2.xlsx
- Supplementay_Fig_Mubaid_et_al_FINAL_Dec_12_2023.pdf
