# Supplementary material for: Tankyrase-1 regulates RBP-mediated mRNA turnover to promote muscle fiber formation
Source: Nucleic Acids Res. 2024 Feb 7;52(7):4002–20. doi: 10.1093/nar/gkae059 (PMC11040007; doi:10.1093/nar/gkae059)
Supplement: gkae059_Supplemental_Files [file gkae059_supplemental_files.zip › Supplementary Table 1.xlsx]

## Sheet: Unique peptide count
S9905_to_S9912_191001, Samples report created on 08/20/2020
Experiment: S9905_to_S9912_191001
	Peak List Generator: unknown
		Version: unknown
		Charge States Calculated: unknown
		Deisotoped: unknown
		Textual Annotation: unknown
	Database Set: 1 Database
		Database Name: the Laurent_Cust_2_20140714 database
			Version: unknown
			Taxonomy: All Entries
			Number of Proteins: 94507
		Does database contain common contaminants?: unknown
	Search Engine Set: 1 Search Engine
		Search Engine: Mascot
			Version: 2.4.0
			Samples: All Samples
			Fragment Tolerance: 0.60 Da (Monoisotopic)
			Parent Tolerance: 10.0 PPM (Monoisotopic)
			Fixed Modifications: +57 on C (Carbamidomethyl)
			Variable Modifications: +16 on M (Oxidation)
			Database: the Laurent_Cust_2_20140714 database (unknown version, 94507 entries)
			Digestion Enzyme: Trypsin
			Max Missed Cleavages: 1
			Probability Model:
				S9905_Exponential_C2C12_IgG_1_191001: Peptide Prophet with Delta Mass Correction (No decoys found) [all charge states]
				S9906_Exponential_C2C12_pADPr_2_191001: Peptide Prophet with Delta Mass Correction (No decoys found) [all charge states]
				S9907_Day_0_C2C12_IgG_3_191001: Peptide Prophet with Delta Mass Correction (No decoys found) [all charge states]
				S9908_Day_0_C2C12_pADPr_4_191001: Peptide Prophet with Delta Mass Correction (No decoys found) [all charge states]
				S9909_Day_2_C2C12_IgG_5_191001: Peptide Prophet with Delta Mass Correction (No decoys found) [all charge states]
				S9910_Day_2_C2C12_pADPr_6_191001: Peptide Prophet with Delta Mass Correction (No decoys found) [all charge states]
				S9911_Day_2_C2C12_IT_IgG_7_191001: Peptide Prophet with Delta Mass Correction (No decoys found) [all charge states]
				S9912_Day_2_C2C12_IT_pAPPr_8_191001: Peptide Prophet with Delta Mass Correction (No decoys found) [all charge states]
	Scaffold: Version: Scaffold_4.10.0
		Modification Metadata Set: 1541 modifications
			Source: C:\Program Files\Scaffold 4\parameters\unimod.xml
			Comment:
		Protein Grouping Strategy: Experiment-wide grouping with binary peptide-protein weights
		Peptide Thresholds: 95.0% minimum
		Protein Thresholds: 80.0% minimum and 1 peptide minimum
		Peptide FDR: 0.3% (Prophet)
		Protein FDR: 1.9% (Prophet)
		GO Annotation Source(s):
		Pathway Annotation Source(s): Unknown
		Alternate ID Source(s):
									Exclusive Unique Spectrum Count	Exclusive Unique Spectrum Count	Exclusive Unique Spectrum Count	Exclusive Unique Spectrum Count	Exclusive Unique Spectrum Count	Exclusive Unique Spectrum Count	Exclusive Unique Spectrum Count	Exclusive Unique Spectrum Count
S9905_to_S9912_191001									Uncategorized Sample	Uncategorized Sample	Uncategorized Sample	Uncategorized Sample	Uncategorized Sample	Uncategorized Sample	Uncategorized Sample	Uncategorized Sample
									S9905_Exponential_C2C12_IgG_1_191001	S9906_Exponential_C2C12_pADPr_2_191001	S9907_Day_0_C2C12_IgG_3_191001	S9908_Day_0_C2C12_pADPr_4_191001	S9909_Day_2_C2C12_IgG_5_191001	S9910_Day_2_C2C12_pADPr_6_191001	S9911_Day_2_C2C12_IT_IgG_7_191001	S9912_Day_2_C2C12_IT_pAPPr_8_191001
#	Visible?	Starred?	Identified Proteins (204/582)	Accession Number	Alternate ID	Molecular Weight	Protein Grouping Ambiguity	Taxonomy	S9905_Exponential_C2C12_IgG_1_191001	S9906_Exponential_C2C12_pADPr_2_191001	S9907_Day_0_C2C12_IgG_3_191001	S9908_Day_0_C2C12_pADPr_4_191001	S9909_Day_2_C2C12_IgG_5_191001	S9910_Day_2_C2C12_pADPr_6_191001	S9911_Day_2_C2C12_IT_IgG_7_191001	S9912_Day_2_C2C12_IT_pAPPr_8_191001
1	TRUE	Empty	Plectin OS=Mus musculus OX=10090 GN=Plec PE=1 SV=3	PLEC_MOUSE		534 kDa	TRUE	unknown	0	24	0	35	206	219	160	148
2	TRUE	Empty	Myosin-3 OS=Mus musculus OX=10090 GN=Myh3 PE=2 SV=2	MYH3_MOUSE		224 kDa	TRUE	unknown	0	2	0	0	133	126	124	119
3	TRUE	Empty	Nestin OS=Mus musculus OX=10090 GN=Nes PE=1 SV=1	NEST_MOUSE		207 kDa	TRUE	unknown	0	13	0	11	64	76	59	50
4	TRUE	Empty	Desmin OS=Mus musculus OX=10090 GN=Des PE=1 SV=3	DESM_MOUSE (+2)		53 kDa	TRUE	unknown	2	8	2	12	32	30	27	26
5	TRUE	Empty	Myosin-10 OS=Mus musculus OX=10090 GN=Myh10 PE=1 SV=2	MYH10_MOUSE (+1)		229 kDa	TRUE	unknown	0	0	0	1	70	80	64	57
6	TRUE	Empty	Actin, alpha cardiac muscle 1 OS=Mus musculus OX=10090 GN=Actc1 PE=1 SV=1	ACTC_MOUSE (+2)		42 kDa	TRUE	unknown	0	1	0	1	20	20	17	18
7	TRUE	Empty	Cytospin-B OS=Mus musculus OX=10090 GN=Specc1 PE=1 SV=2	CYTSB_MOUSE		118 kDa		unknown	0	0	0	0	0	0	1	0
8	TRUE	Empty	Ig gamma-3 chain C region OS=Mus musculus OX=10090 PE=1 SV=2	IGHG3_MOUSE		44 kDa	TRUE	unknown	0	18	0	22	0	18	3	22
9	TRUE	Empty	Filamin, alpha OS=Mus musculus OX=10090 GN=Flna PE=2 SV=1	B9EKP5_MOUSE		280 kDa	TRUE	unknown	0	1	0	0	42	51	40	34
10	TRUE	Empty	MCG5400 OS=Mus musculus OX=10090 GN=Myl12a PE=1 SV=1	Q6ZWQ9_MOUSE		20 kDa	TRUE	unknown	0	2	0	0	6	7	6	6
11	TRUE	Empty	Troponin C, slow skeletal and cardiac muscles OS=Mus musculus OX=10090 GN=Tnnc1 PE=1 SV=1	TNNC1_MOUSE		18 kDa		unknown	0	1	0	1	11	11	10	11
12	TRUE	Empty	Predicted gene 29289 (Fragment) OS=Mus musculus OX=10090 GN=Gm29289 PE=4 SV=6	A0A087WPY7_MOUSE (+2)		18 kDa		unknown	1	1	1	1	0	1	0	0
13	TRUE	Empty	MCG140959, isoform CRA_a OS=Mus musculus OX=10090 GN=Myl6 PE=2 SV=1	Q642K0_MOUSE		17 kDa	TRUE	unknown	0	0	0	1	9	10	9	9
14	TRUE	Empty	Uncharacterized protein OS=Mus musculus OX=10090 GN=Rps2 PE=2 SV=1	Q3TL20_MOUSE (+3)		31 kDa		unknown	0	4	0	3	9	11	6	6
15	TRUE	Empty	Tubulin alpha-1A chain OS=Mus musculus OX=10090 GN=Tuba1a PE=1 SV=1	TBA1A_MOUSE		50 kDa	TRUE	unknown	0	0	0	1	10	14	9	8
16	TRUE	Empty	Uncharacterized protein OS=Mus musculus OX=10090 GN=Rpl3 PE=2 SV=1	Q3UB15_MOUSE (+3)		46 kDa		unknown	0	3	0	3	8	9	4	5
17	TRUE	Empty	60S ribosomal protein L6 OS=Mus musculus OX=10090 GN=Rpl6 PE=1 SV=1	Q3UCH0_MOUSE (+1)		34 kDa		unknown	0	4	0	4	10	10	7	8
18	TRUE	Empty	Nucleolin OS=Mus musculus OX=10090 GN=Ncl PE=1 SV=2	NUCL_MOUSE (+4)		77 kDa		unknown	0	4	0	6	7	10	8	7
19	TRUE	Empty	Ddx3x protein OS=Mus musculus OX=10090 GN=Ddx3x PE=2 SV=1	B7ZWF1_MOUSE (+3)		73 kDa	TRUE	unknown	0	1	0	1	10	9	8	8
20	TRUE	Empty	40S ribosomal protein S9 OS=Mus musculus OX=10090 GN=Rps9 PE=1 SV=3	RS9_MOUSE		23 kDa		unknown	0	4	0	4	5	5	6	5
21	TRUE	Empty	MCG11348 OS=Mus musculus OX=10090 GN=Rpl7a PE=1 SV=1	Q58ET1_MOUSE (+4)		30 kDa		unknown	0	7	1	6	7	7	6	7
22	TRUE	Empty	40S ribosomal protein S8 OS=Mus musculus OX=10090 GN=Rps8 PE=1 SV=1	Q497E9_MOUSE (+1)		24 kDa		unknown	0	4	0	5	7	8	5	6
23	TRUE	Empty	Uncharacterized protein OS=Mus musculus OX=10090 GN=Rpl7 PE=2 SV=1	Q3UBI6_MOUSE (+2)		31 kDa		unknown	0	3	0	5	7	9	6	7
24	TRUE	Empty	Ribosomal protein L4 OS=Mus musculus OX=10090 GN=Rpl4 PE=1 SV=1	Q564E8_MOUSE (+1)		47 kDa		unknown	0	3	0	3	9	8	5	5
25	TRUE	Empty	Protein S100-A4 (Fragment) OS=Mus musculus OX=10090 GN=S100a4 PE=1 SV=1	A0A0G2JGD2_MOUSE		9 kDa		unknown	0	1	0	0	4	4	5	5
26	TRUE	Empty	60S acidic ribosomal protein P0 OS=Mus musculus OX=10090 GN=Rplp0 PE=2 SV=1	Q5M8R8_MOUSE (+1)		34 kDa		unknown	0	2	0	2	5	8	2	4
27	TRUE	Empty	40S ribosomal protein S3a OS=Mus musculus OX=10090 GN=Rps3a1 PE=2 SV=1	Q3UAC2_MOUSE (+2)		30 kDa		unknown	0	0	0	2	6	8	2	5
28	TRUE	Empty	Ribosomal protein OS=Mus musculus OX=10090 GN=Rpl10a PE=2 SV=1	Q3U561_MOUSE (+1)		25 kDa		unknown	0	4	0	4	5	8	4	4
29	TRUE	Empty	60S ribosomal protein L13 OS=Mus musculus OX=10090 GN=Rpl13 PE=2 SV=1	Q5RKP3_MOUSE (+1)		25 kDa		unknown	0	4	0	3	5	4	5	5
30	TRUE	Empty	MCG132477, isoform CRA_a OS=Mus musculus OX=10090 GN=Rpl18 PE=1 SV=1	Q58EW0_MOUSE (+2)		22 kDa		unknown	0	4	1	2	5	5	4	3
31	TRUE	Empty	Trim25 protein OS=Mus musculus OX=10090 GN=Trim25 PE=2 SV=1	Q922N9_MOUSE		71 kDa		unknown	0	1	1	1	1	1	0	0
32	TRUE	Empty	Nucleophosmin OS=Mus musculus OX=10090 GN=Npm1 PE=1 SV=1	NPM_MOUSE (+3)		33 kDa		unknown	0	1	0	1	4	8	3	2
33	TRUE	Empty	60S ribosomal protein L18a OS=Mus musculus OX=10090 GN=Rpl18a PE=1 SV=1	RL18A_MOUSE		21 kDa		unknown	0	2	0	2	3	1	2	2
34	TRUE	Empty	Ribosomal protein L15 OS=Mus musculus OX=10090 GN=Rpl15 PE=2 SV=1	Q3U7D2_MOUSE (+2)		24 kDa		unknown	0	1	0	1	3	3	1	2
35	TRUE	Empty	Uncharacterized protein OS=Mus musculus OX=10090 GN=Vim PE=2 SV=1	Q3TWV0_MOUSE		54 kDa	TRUE	unknown	0	1	1	1	2	2	2	2
36	TRUE	Empty	Y box transcription factor (Fragment) OS=Mus musculus OX=10090 GN=Ybx1 PE=2 SV=1	Q71V06_MOUSE		34 kDa	TRUE	unknown	0	2	0	3	5	6	4	3
37	TRUE	Empty	MCG10205 OS=Mus musculus OX=10090 GN=Rps13 PE=1 SV=1	Q5BLJ7_MOUSE (+2)		17 kDa		unknown	0	1	0	1	2	2	1	1
38	TRUE	Empty	MCG23455, isoform CRA_e OS=Mus musculus OX=10090 GN=Rpl13a PE=1 SV=1	Q5M9M0_MOUSE (+1)		23 kDa		unknown	0	1	0	0	4	5	3	3
39	TRUE	Empty	40S ribosomal protein S4 OS=Mus musculus OX=10090 GN=Rps4x PE=2 SV=1	Q3UXQ6_MOUSE (+3)		30 kDa		unknown	0	0	0	2	6	7	3	3
40	TRUE	Empty	Keratin, type II cytoskeletal 5 OS=Mus musculus OX=10090 GN=Krt5 PE=1 SV=1	K2C5_MOUSE (+1)		62 kDa	TRUE	unknown	1	2	1	3	0	1	0	1
41	TRUE	Empty	Uncharacterized protein OS=Mus musculus OX=10090 GN=Vim PE=2 SV=1	Q3U6S1_MOUSE (+2)		54 kDa	TRUE	unknown	0	2	0	2	4	3	2	2
42	TRUE	Empty	40S ribosomal protein S11 OS=Mus musculus OX=10090 GN=Rps11 PE=1 SV=1	A0A1B0GRR3_MOUSE (+3)		15 kDa		unknown	0	1	0	1	4	5	3	4
43	TRUE	Empty	Polyadenylate-binding protein 1 OS=Mus musculus OX=10090 GN=Pabpc1 PE=1 SV=2	PABP1_MOUSE (+2)		71 kDa	TRUE	unknown	0	0	0	0	5	8	4	2
44	TRUE	Empty	Rpl23a protein (Fragment) OS=Mus musculus OX=10090 GN=Rpl23a PE=2 SV=1	Q4V9X9_MOUSE (+3)		18 kDa		unknown	0	1	0	1	3	6	2	3
45	TRUE	Empty	40S ribosomal protein S6 OS=Mus musculus OX=10090 GN=Rps6 PE=1 SV=1	Q5BLK1_MOUSE (+2)		29 kDa		unknown	0	2	0	1	4	4	3	3
46	TRUE	Empty	60S ribosomal protein L27a OS=Mus musculus OX=10090 GN=Rpl27a PE=1 SV=5	RL27A_MOUSE		17 kDa		unknown	0	3	0	3	3	4	3	3
47	TRUE	Empty	Uncharacterized protein OS=Mus musculus OX=10090 GN=Hnrnpu PE=2 SV=1	Q3TGN5_MOUSE		76 kDa		unknown	0	1	0	0	2	2	1	1
48	TRUE	Empty	MCG10725, isoform CRA_a OS=Mus musculus OX=10090 GN=Rps25 PE=1 SV=1	Q58EA6_MOUSE (+1)		14 kDa		unknown	1	2	0	3	3	3	3	3
49	TRUE	Empty	Transcriptional activator protein Pur-beta OS=Mus musculus OX=10090 GN=Purb PE=1 SV=3	PURB_MOUSE		34 kDa		unknown	0	0	0	1	3	3	2	1
50	TRUE	Empty	ATP-dependent RNA helicase DDX1 OS=Mus musculus OX=10090 GN=Ddx1 PE=1 SV=1	DDX1_MOUSE (+1)		83 kDa		unknown	0	0	0	0	4	8	1	2
51	TRUE	Empty	60S ribosomal protein L29 OS=Mus musculus OX=10090 GN=Gm17669 PE=3 SV=1	F6QL70_MOUSE (+2)		17 kDa		unknown	0	0	0	0	0	2	1	0
52	TRUE	Empty	Uncharacterized protein OS=Mus musculus OX=10090 GN=Rpl14 PE=2 SV=1	Q9CWK0_MOUSE (+1)		26 kDa		unknown	0	2	0	2	3	3	2	3
53	TRUE	Empty	MCG123443 OS=Mus musculus OX=10090 GN=Rps16 PE=1 SV=1	A4FUS1_MOUSE (+3)		16 kDa		unknown	0	2	0	2	2	3	2	2
54	TRUE	Empty	60S ribosomal protein L27 OS=Mus musculus OX=10090 GN=Rpl27 PE=1 SV=1	Q5BLJ9_MOUSE (+1)		16 kDa		unknown	0	1	0	1	4	4	3	3
55	TRUE	Empty	MCG116671 OS=Mus musculus OX=10090 GN=Gm11361 PE=3 SV=1	A0A1Y7VKY1_MOUSE (+3)		18 kDa		unknown	0	0	0	1	3	5	3	4
56	TRUE	Empty	Light chain variable region (Fragment) OS=Mus musculus OX=10090 PE=2 SV=1	A2NVX0_MOUSE		11 kDa	TRUE	unknown	0	3	0	3	0	2	0	3
57	TRUE	Empty	Predicted gene 5093 OS=Mus musculus OX=10090 GN=Gm5093 PE=1 SV=1	E9PZB3_MOUSE		20 kDa		unknown	0	1	0	1	3	2	2	2
58	TRUE	Empty	Uncharacterized protein OS=Mus musculus OX=10090 GN=Rpl12 PE=2 SV=1	Q3TIQ2_MOUSE (+2)		18 kDa		unknown	0	0	0	1	5	6	0	1
59	TRUE	Empty	Choline transporter-like protein 4 OS=Mus musculus OX=10090 GN=Slc44a4 PE=1 SV=1	CTL4_MOUSE (+3)		79 kDa		unknown	0	1	0	0	0	0	0	0
60	TRUE	Empty	Histone H1.1 OS=Mus musculus OX=10090 GN=Hist1h1a PE=1 SV=2	H11_MOUSE		22 kDa	TRUE	unknown	0	1	0	2	3	3	1	4
61	TRUE	Empty	60S ribosomal protein L30 OS=Mus musculus OX=10090 GN=Rpl30 PE=4 SV=1	A0A2I3BQF4_MOUSE (+4)		10 kDa		unknown	0	0	0	1	4	3	1	4
62	TRUE	Empty	Ribosomal protein S14 OS=Mus musculus OX=10090 GN=rps14 PE=3 SV=1	O70569_MOUSE (+2)		16 kDa		unknown	0	2	0	2	2	2	2	2
63	TRUE	Empty	MCG113838 OS=Mus musculus OX=10090 GN=Rpl36a-ps1 PE=4 SV=1	A0A2I3BPG9_MOUSE (+2)		12 kDa		unknown	0	1	0	1	2	3	2	2
64	TRUE	Empty	Thyroid hormone receptor-associated protein 3 OS=Mus musculus OX=10090 GN=Thrap3 PE=1 SV=1	TR150_MOUSE		108 kDa	TRUE	unknown	0	0	0	1	3	1	2	1
65	TRUE	Empty	60S ribosomal protein L26 (Fragment) OS=Mus musculus OX=10090 GN=Rpl26 PE=1 SV=1	B1ARA3_MOUSE (+3)		12 kDa		unknown	0	1	0	0	1	1	0	1
66	TRUE	Empty	Nebulin OS=Mus musculus OX=10090 GN=Neb PE=1 SV=1	A2AQB2_MOUSE		353 kDa	TRUE	unknown	0	0	0	0	0	1	3	3
67	TRUE	Empty	Uncharacterized protein OS=Mus musculus OX=10090 GN=Rpl8 PE=2 SV=1	Q3UJS0_MOUSE (+1)		28 kDa		unknown	0	1	0	1	1	4	1	1
68	TRUE	Empty	40S ribosomal protein S7 OS=Mus musculus OX=10090 GN=Gm9493 PE=3 SV=1	F6SVV1_MOUSE (+2)		22 kDa		unknown	0	0	0	1	2	3	1	2
69	TRUE	Empty	60S ribosomal protein L35 OS=Mus musculus OX=10090 GN=Rpl35 PE=1 SV=1	RL35_MOUSE		15 kDa		unknown	0	1	0	1	1	1	1	1
70	TRUE	Empty	Ribosomal protein L32 OS=Mus musculus OX=10090 GN=Rpl32 PE=2 SV=1	Q5PR09_MOUSE (+1)		16 kDa		unknown	0	1	0	1	3	2	3	1
71	TRUE	Empty	MCG126194, isoform CRA_a OS=Mus musculus OX=10090 GN=Rpl31 PE=1 SV=1	Q5M9K9_MOUSE (+2)		14 kDa		unknown	0	1	0	0	2	1	2	2
72	TRUE	Empty	Rps19 protein (Fragment) OS=Mus musculus OX=10090 GN=Rps19 PE=2 SV=1	Q5M9P3_MOUSE (+1)		17 kDa		unknown	0	0	0	2	2	3	1	3
73	TRUE	Empty	Ribosomal protein L19 OS=Mus musculus OX=10090 GN=Rpl19 PE=1 SV=1	A2A547_MOUSE (+2)		23 kDa		unknown	0	1	0	1	2	2	2	2
74	TRUE	Empty	MCG13936 OS=Mus musculus OX=10090 GN=Rpl28 PE=1 SV=1	Q5M9J8_MOUSE (+2)		16 kDa		unknown	0	1	0	1	2	3	2	1
75	TRUE	Empty	Uncharacterized protein OS=Mus musculus OX=10090 GN=Hnrnpa1 PE=2 SV=1	Q3U7F3_MOUSE (+3)		34 kDa		unknown	0	0	0	1	1	5	1	1
76	TRUE	Empty	Serum albumin OS=Mus musculus OX=10090 GN=Alb PE=1 SV=3	ALBU_MOUSE (+1)		69 kDa		unknown	0	3	0	2	0	2	0	2
77	TRUE	Empty	ZW10 interactor OS=Mus musculus OX=10090 GN=Zwint PE=1 SV=1	ZWINT_MOUSE		29 kDa		unknown	0	0	0	0	0	1	0	0
78	TRUE	Empty	60S ribosomal protein L21 OS=Mus musculus OX=10090 GN=Rpl21 PE=1 SV=1	Q9CQM8_MOUSE (+1)		19 kDa		unknown	0	0	0	0	0	1	0	1
79	TRUE	Empty	Obscurin-like protein 1 OS=Mus musculus OX=10090 GN=Obsl1 PE=1 SV=1	OBSL1_MOUSE		198 kDa		unknown	0	0	0	0	1	6	0	0
80	TRUE	Empty	MCG15301, isoform CRA_a OS=Mus musculus OX=10090 GN=Rps17 PE=1 SV=1	Q5M9L7_MOUSE (+2)		16 kDa		unknown	0	1	0	1	1	3	1	1
81	TRUE	Empty	60S ribosomal protein L34 OS=Mus musculus OX=10090 GN=Rpl34 PE=1 SV=2	RL34_MOUSE		13 kDa		unknown	0	1	0	1	1	2	1	1
82	TRUE	Empty	40S ribosomal protein S15a (Fragment) OS=Mus musculus OX=10090 GN=Rps15a PE=1 SV=2	D3Z712_MOUSE (+3)		9 kDa		unknown	0	0	0	1	2	2	2	1
83	TRUE	Empty	Ribosomal protein 10 OS=Mus musculus OX=10090 GN=RP23-436K3.4-001 PE=4 SV=1	A2AM97_MOUSE (+2)		25 kDa		unknown	0	1	0	0	2	2	1	2
84	TRUE	Empty	Protein piccolo OS=Mus musculus OX=10090 GN=Pclo PE=1 SV=4	PCLO_MOUSE		551 kDa		unknown	0	1	0	1	0	1	0	1
85	TRUE	Empty	Uncharacterized protein OS=Mus musculus OX=10090 GN=Ptbp1 PE=2 SV=1	Q3T984_MOUSE (+7)		57 kDa		unknown	0	0	0	0	2	6	1	0
86	TRUE	Empty	60S ribosomal protein L36 OS=Mus musculus OX=10090 GN=Rpl36 PE=1 SV=1	Q6ZWZ4_MOUSE		12 kDa		unknown	0	1	0	0	2	2	1	2
87	TRUE	Empty	Heterogeneous nuclear ribonucleoprotein A2/B1 OS=Mus musculus OX=10090 GN=Hnrnpa2b1 PE=2 SV=1	B7ZP22_MOUSE (+1)		36 kDa		unknown	0	0	0	0	1	4	1	1
88	TRUE	Empty	IgE L chain kappa OS=Mus musculus OX=10090 PE=2 SV=1	A0A0D5ZY64_MOUSE (+1)		26 kDa	TRUE	unknown	0	1	0	2	0	1	0	2
89	TRUE	Empty	ADP/ATP translocase 2 OS=Mus musculus OX=10090 GN=Slc25a5 PE=1 SV=3	ADT2_MOUSE (+1)		33 kDa		unknown	0	1	0	0	1	1	0	1
90	TRUE	Empty	Heterogeneous nuclear ribonucleoprotein A/B, isoform CRA_c OS=Mus musculus OX=10090 GN=Hnrnpab PE=1 SV=1	Q544Z3_MOUSE (+1)		31 kDa		unknown	0	0	0	0	1	4	0	0
91	TRUE	Empty	Predicted gene, 17430 OS=Mus musculus OX=10090 GN=Gm17430 PE=4 SV=1	F6RSK3_MOUSE		18 kDa		unknown	0	1	0	0	1	1	1	1
92	TRUE	Empty	Kinetochore-associated protein 1 OS=Mus musculus OX=10090 GN=Kntc1 PE=1 SV=2	KNTC1_MOUSE		250 kDa		unknown	0	0	0	1	0	0	0	0
93	TRUE	Empty	Src substrate cortactin OS=Mus musculus OX=10090 GN=Cttn PE=1 SV=2	SRC8_MOUSE (+2)		61 kDa		unknown	0	0	0	0	0	2	0	0
94	TRUE	Empty	Calpain-2 catalytic subunit OS=Mus musculus OX=10090 GN=Capn2 PE=1 SV=4	CAN2_MOUSE (+2)		80 kDa		unknown	0	0	0	1	1	1	1	1
95	TRUE	Empty	Elongation factor Tu, mitochondrial OS=Mus musculus OX=10090 GN=Tufm PE=1 SV=1	EFTU_MOUSE		50 kDa		unknown	1	1	1	1	0	1	0	0
96	TRUE	Empty	Heterogeneous nuclear ribonucleoprotein Q OS=Mus musculus OX=10090 GN=Syncrip PE=1 SV=1	A0A0R4J259_MOUSE (+3)		63 kDa		unknown	0	0	0	0	2	4	0	0
97	TRUE	Empty	40S ribosomal protein S24 OS=Mus musculus OX=10090 GN=Rps24 PE=1 SV=1	A0A286YEB7_MOUSE (+7)		14 kDa		unknown	0	1	0	0	1	1	1	1
98	TRUE	Empty	PBK1 OS=Mus musculus domesticus OX=10092 GN=Rsl1d1 PE=2 SV=1	Q1PG84_MOUSE (+8)		52 kDa		unknown	0	0	0	0	0	1	1	0
99	TRUE	Empty	Keratin, type II cytoskeletal 2 oral OS=Mus musculus OX=10090 GN=Krt76 PE=1 SV=1	K22O_MOUSE		63 kDa	TRUE	unknown	0	1	0	1	1	1	0	0
100	TRUE	Empty	Histone H1.4 OS=Mus musculus OX=10090 GN=Hist1h1e PE=1 SV=2	H14_MOUSE		22 kDa	TRUE	unknown	0	1	0	1	1	0	1	0
101	TRUE	Empty	Protein transport protein Sec61 subunit beta OS=Mus musculus OX=10090 GN=Sec61b PE=1 SV=3	SC61B_MOUSE		10 kDa		unknown	0	0	0	0	0	1	1	1
102	TRUE	Empty	Bcl-2-associated transcription factor 1 OS=Mus musculus OX=10090 GN=Bclaf1 PE=1 SV=2	BCLF1_MOUSE (+1)		106 kDa	TRUE	unknown	0	0	0	0	0	1	1	0
103	TRUE	Empty	Peroxiredoxin-2 OS=Mus musculus OX=10090 GN=Prdx2 PE=1 SV=3	PRDX2_MOUSE		22 kDa		unknown	0	0	0	0	0	2	1	0
104	TRUE	Empty	Suppression of tumorigenicity 5 protein OS=Mus musculus OX=10090 GN=St5 PE=1 SV=1	ST5_MOUSE		127 kDa		unknown	0	0	0	0	0	1	1	0
105	TRUE	Empty	Pre-mRNA-processing-splicing factor 8 OS=Mus musculus OX=10090 GN=Prpf8 PE=1 SV=2	PRP8_MOUSE		274 kDa		unknown	0	0	0	0	1	2	0	0
106	TRUE	Empty	Peregrin OS=Mus musculus OX=10090 GN=Brpf1 PE=1 SV=1	A0A0N4SUS4_MOUSE (+2)		127 kDa		unknown	0	1	0	0	0	0	0	0
107	TRUE	Empty	Centrosomal protein of 152 kDa OS=Mus musculus OX=10090 GN=Cep152 PE=1 SV=1	CE152_MOUSE		197 kDa		unknown	0	0	0	0	0	0	0	1
108	TRUE	Empty	Coiled-coil domain-containing 141 OS=Mus musculus OX=10090 GN=Ccdc141 PE=1 SV=1	A2AST1_MOUSE (+2)		165 kDa		unknown	0	0	0	0	0	2	0	0
109	TRUE	Empty	Synaptopodin OS=Mus musculus OX=10090 GN=Synpo PE=1 SV=1	E9Q3E2_MOUSE (+2)		118 kDa		unknown	0	0	0	0	0	2	0	0
110	TRUE	Empty	MCG130490 OS=Mus musculus OX=10090 GN=Ppp1r12b PE=1 SV=1	A6H644_MOUSE		111 kDa	TRUE	unknown	0	0	0	0	0	1	1	1
111	TRUE	Empty	Tubulin alpha-1B chain OS=Mus musculus OX=10090 GN=Tuba1b PE=1 SV=2	TBA1B_MOUSE		50 kDa	TRUE	unknown	0	0	0	0	0	1	1	1
112	TRUE	Empty	Tropomyosin 1, alpha, isoform CRA_c OS=Mus musculus OX=10090 GN=Tpm1 PE=1 SV=1	Q8BP43_MOUSE		33 kDa	TRUE	unknown	0	0	0	0	0	1	1	1
113	TRUE	Empty	Keratin, type I cytoskeletal 16 OS=Mus musculus OX=10090 GN=Krt16 PE=1 SV=3	K1C16_MOUSE (+4)		52 kDa	TRUE	unknown	0	0	0	0	0	1	0	0
114	TRUE	Empty	SH3 domain-binding glutamic acid-rich-like protein OS=Mus musculus OX=10090 GN=Sh3bgrl PE=2 SV=1	Q3U9A8_MOUSE (+1)		13 kDa		unknown	0	0	0	0	0	1	0	0
115	TRUE	Empty	Poly(rC)-binding protein 1 OS=Mus musculus OX=10090 GN=Pcbp1 PE=1 SV=1	PCBP1_MOUSE		37 kDa		unknown	0	0	0	0	0	2	0	0
116	TRUE	Empty	Synaptonemal complex protein 2-like OS=Mus musculus OX=10090 GN=Sycp2l PE=2 SV=1	SYC2L_MOUSE		96 kDa		unknown	0	0	0	0	0	1	0	0
117	TRUE	Empty	Stat3 protein OS=Mus musculus OX=10090 GN=Stat3 PE=2 SV=1	Q8CFJ6_MOUSE		28 kDa		unknown	0	0	0	0	0	1	0	0
118	TRUE	Empty	Fibulin-2 OS=Mus musculus OX=10090 GN=Fbln2 PE=1 SV=2	FBLN2_MOUSE (+2)		132 kDa		unknown	0	0	0	0	0	2	0	0
119	TRUE	Empty	Cofilin-1 OS=Mus musculus OX=10090 GN=Cfl1 PE=1 SV=3	COF1_MOUSE (+5)		19 kDa		unknown	0	0	0	0	0	1	0	0
120	TRUE	Empty	Poly [ADP-ribose] polymerase OS=Mus musculus OX=10090 GN=Parp1 PE=2 SV	Q3TF18_MOUSE (+5)		113 kDa		unknown	0	0	0	2	0	0	0	0
121	TRUE	Empty	RAB8B, member RAS oncogene family OS=Mus musculus OX=10090 GN=Rab8b PE=1 SV=1	Q0PD49_MOUSE (+1)		24 kDa		unknown	0	0	0	0	0	1	0	0
122	TRUE	Empty	Coronin OS=Mus musculus OX=10090 GN=Coro1b PE=1 SV=1	A2RS22_MOUSE (+1)		54 kDa		unknown	0	0	0	0	0	3	0	0
123	TRUE	Empty	Myelin expression factor 2 OS=Mus musculus OX=10090 GN=Myef2 PE=1 SV=1	A2ATP5_MOUSE (+2)		60 kDa		unknown	0	0	0	0	0	2	0	0
124	TRUE	Empty	Casein kinase II subunit beta OS=Mus musculus OX=10090 GN=Csnk2b PE=1 SV=1	CSK2B_MOUSE (+7)		25 kDa		unknown	0	0	0	0	0	2	0	0
125	TRUE	Empty	Pre-mRNA-splicing factor ATP-dependent RNA helicase DHX15 OS=Mus musculus OX=10090 GN=Dhx15 PE=1 SV=1	A0A0G2JG10_MOUSE (+5)		69 kDa		unknown	0	0	0	0	0	1	0	0
126	TRUE	Empty	DNA topoisomerase 1 OS=Mus musculus OX=10090 GN=Top1 PE=1 SV=2	TOP1_MOUSE		91 kDa		unknown	0	0	0	0	0	1	0	0
127	TRUE	Empty	Matrin-3 OS=Mus musculus OX=10090 GN=Matr3 PE=1 SV=1	MATR3_MOUSE (+5)		95 kDa		unknown	0	0	0	0	0	1	0	0
128	TRUE	Empty	Lupus La protein homolog OS=Mus musculus OX=10090 GN=Ssb PE=1 SV=1	LA_MOUSE (+3)		48 kDa		unknown	0	0	0	0	0	1	0	0
129	TRUE	Empty	La-related protein 1 OS=Mus musculus OX=10090 GN=Larp1 PE=1 SV=3	LARP1_MOUSE (+1)		121 kDa		unknown	0	0	0	0	0	1	0	0
130	TRUE	Empty	MCG16685, isoform CRA_d OS=Mus musculus OX=10090 GN=Wtap PE=1 SV=1	E0CYH0_MOUSE (+1)		44 kDa		unknown	0	0	0	0	0	1	1	0
131	TRUE	Empty	Histone H4 OS=Mus musculus OX=10090 GN=Hist2h4 PE=1 SV=1	B2RTM0_MOUSE (+2)		11 kDa		unknown	0	0	0	0	0	1	0	1
132	TRUE	Empty	Tubulin alpha chain OS=Mus musculus OX=10090 GN=Tuba1c PE=2 SV=1	Q3TIZ0_MOUSE (+2)		50 kDa	TRUE	unknown	0	0	0	0	0	1	0	1
133	TRUE	Empty	Cell division cycle and apoptosis regulator protein 1 OS=Mus musculus OX=10090 GN=Ccar1 PE=1 SV=1	CCAR1_MOUSE		132 kDa		unknown	0	0	0	0	0	1	0	0
134	TRUE	Empty	Ankyrin repeat domain-containing protein 10 OS=Mus musculus OX=10090 GN=Ankrd10 PE=1 SV=1	Q8BG46_MOUSE (+1)		34 kDa		unknown	0	0	0	0	0	1	0	0
135	TRUE	Empty	Filamin-A-interacting protein 1 OS=Mus musculus OX=10090 GN=Filip1 PE=1 SV=2	FLIP1_MOUSE (+1)		138 kDa		unknown	0	0	0	0	0	1	0	0
136	TRUE	Empty	Receptor of activated protein C kinase 1 OS=Mus musculus OX=10090 GN=Rack1 PE=1 SV=3	RACK1_MOUSE		35 kDa		unknown	0	0	0	0	0	1	0	0
137	TRUE	Empty	Serine/arginine-rich-splicing factor 4 OS=Mus musculus OX=10090 GN=Srsf4 PE=1 SV=1	Q542V3_MOUSE (+3)		56 kDa		unknown	0	0	0	0	0	1	0	0
138	TRUE	Empty	Uncharacterized protein OS=Mus musculus OX=10090 GN=Srpk1 PE=1 SV=1	Q3UB06_MOUSE (+2)		73 kDa		unknown	0	0	0	0	0	1	0	0
139	TRUE	Empty	Uncharacterized protein OS=Mus musculus OX=10090 GN=Gm10421 PE=2 SV=1	Q3USV5_MOUSE (+1)		10 kDa		unknown	0	0	0	0	0	1	0	0
140	TRUE	Empty	Protein arginine N-methyltransferase 1 (Fragment) OS=Mus musculus OX=10090 GN=Prmt1 PE=1 SV=1	A0A140LHS4_MOUSE (+8)		25 kDa		unknown	0	0	0	0	0	2	0	0
141	TRUE	Empty	Caveolae-associated protein 4 OS=Mus musculus OX=10090 GN=Cavin4 PE=1 SV=1	CAVN4_MOUSE		41 kDa		unknown	0	0	0	0	0	2	0	0
142	TRUE	Empty	Inactive dual specificity phosphatase 27 OS=Mus musculus OX=10090 GN=Dusp27 PE=1 SV=1	DUS27_MOUSE		129 kDa		unknown	0	0	0	0	0	2	0	0
143	TRUE	Empty	RNA-binding protein FUS OS=Mus musculus OX=10090 GN=Fus PE=1 SV=1	FUS_MOUSE (+5)		53 kDa		unknown	0	0	0	0	0	2	0	0
144	TRUE	Empty	Ras GTPase-activating protein-binding protein 1 OS=Mus musculus OX=10090 GN=G3bp1 PE=1 SV=1	G3BP1_MOUSE (+1)		52 kDa		unknown	0	0	0	0	0	2	0	0
145	TRUE	Empty	Unconventional myosin-Ie OS=Mus musculus OX=10090 GN=Myo1e PE=1 SV=1	MYO1E_MOUSE (+1)		127 kDa		unknown	0	0	0	0	0	2	0	0
146	TRUE	Empty	Tubulin beta chain OS=Mus musculus OX=10090 GN=Tubb6 PE=1 SV=1	Q3UMM1_MOUSE (+1)		50 kDa	TRUE	unknown	0	0	0	0	0	2	0	0
147	TRUE	Empty	Vigilin OS=Mus musculus OX=10090 GN=Hdlbp PE=1 SV=1	A0A087WP83_MOUSE (+3)		134 kDa		unknown	0	0	0	0	0	2	0	0
148	TRUE	Empty	Four and a half LIM domains protein 2 OS=Mus musculus OX=10090 GN=Fhl2 PE=1 SV=1	FHL2_MOUSE (+1)		32 kDa		unknown	0	0	0	0	0	2	0	0
149	TRUE	Empty	Uncharacterized protein OS=Mus musculus OX=10090 GN=Rps10 PE=2 SV=1	Q3U9P0_MOUSE (+2)		19 kDa		unknown	0	0	0	0	0	1	0	0
150	TRUE	Empty	Lipoma-preferred partner homolog OS=Mus musculus OX=10090 GN=Lpp PE=1 SV=1	LPP_MOUSE		66 kDa		unknown	0	0	0	0	0	1	0	0
151	TRUE	Empty	Cold shock domain-containing protein E1 OS=Mus musculus OX=10090 GN=Csde1 PE=1 SV=1	A0A0G2JF72_MOUSE (+10)		74 kDa		unknown	0	0	0	0	0	1	0	0
152	TRUE	Empty	Spectrin alpha chain, non-erythrocytic 1 OS=Mus musculus OX=10090 GN=Sptan1 PE=1 SV=1	A3KGU5_MOUSE (+5)		283 kDa	TRUE	unknown	0	0	0	0	0	1	0	0
153	TRUE	Empty	14-3-3 protein gamma OS=Mus musculus OX=10090 GN=Ywhag PE=1 SV=2	1433G_MOUSE (+1)		28 kDa	TRUE	unknown	0	0	0	0	0	1	0	0
154	TRUE	Empty	MCG10168 OS=Mus musculus OX=10090 GN=Rplp1 PE=1 SV=1	Q58E35_MOUSE (+1)		11 kDa		unknown	0	0	0	0	0	2	0	0
155	TRUE	Empty	Neurofascin OS=Mus musculus OX=10090 GN=Nfasc PE=1 SV=1	A0A087WPX3_MOUSE (+4)		150 kDa		unknown	0	0	0	1	0	0	0	0
156	TRUE	Empty	AP-2 complex subunit alpha-2 OS=Mus musculus OX=10090 GN=Ap2a2 PE=1 SV=2	AP2A2_MOUSE (+3)		104 kDa		unknown	0	0	0	0	0	1	0	0
157	TRUE	Empty	Regulator of nonsense transcripts 1 OS=Mus musculus OX=10090 GN=Upf1 PE=1 SV=2	RENT1_MOUSE		124 kDa		unknown	0	0	0	0	0	1	0	0
158	TRUE	Empty	MAb 106 light chain OS=Mus musculus OX=10090 GN=LC PE=2 SV=1	A0A0F7R1B7_MOUSE		26 kDa	TRUE	unknown	0	1	0	0	0	0	0	0
159	TRUE	Empty	VH coding region (Fragment) OS=Mus musculus OX=10090 PE=4 SV=1	A2NU20_MOUSE (+9)		13 kDa		unknown	0	1	0	0	0	0	0	0
160	TRUE	Empty	Cell growth-regulating nucleolar protein OS=Mus musculus OX=10090 GN=Lyar PE=1 SV=2	LYAR_MOUSE		44 kDa		unknown	0	1	0	0	0	0	0	0
161	TRUE	Empty	Complement C1q subcomponent subunit B OS=Mus musculus OX=10090 GN=C1qb PE=1 SV=2	C1QB_MOUSE (+2)		27 kDa		unknown	0	0	0	1	0	0	0	0
162	TRUE	Empty	14-3-3 protein epsilon OS=Mus musculus OX=10090 GN=Ywhae PE=1 SV=1	1433E_MOUSE (+1)		29 kDa	TRUE	unknown	0	0	0	0	0	1	0	0
163	TRUE	Empty	Gelsolin (Fragment) OS=Mus musculus OX=10090 GN=Gsn PE=1 SV=1	A0A0J9YUQ8_MOUSE		62 kDa	TRUE	unknown	0	0	0	0	0	1	0	0
164	TRUE	Empty	Transcription and mRNA export factor ENY2 OS=Mus musculus OX=10090 GN=Eny2 PE=4 SV=1	A0A2I3BRK6_MOUSE (+1)		11 kDa		unknown	0	0	0	0	0	1	0	0
165	TRUE	Empty	Srp72 protein (Fragment) OS=Mus musculus OX=10090 GN=Srp72 PE=2 SV=1	A0JLN1_MOUSE (+4)		63 kDa		unknown	0	0	0	0	0	1	0	0
166	TRUE	Empty	PC4 and SFRS1-interacting protein OS=Mus musculus OX=10090 GN=Psip1 PE=1 SV=1	A2BI12_MOUSE (+2)		37 kDa		unknown	0	0	0	0	0	1	0	0
167	TRUE	Empty	Polyadenylate-binding protein OS=Mus musculus OX=10090 GN=Pabpc4 PE=1 SV=1	A3KFU5_MOUSE (+5)		69 kDa	TRUE	unknown	0	0	0	0	0	1	0	0
168	TRUE	Empty	Actin-related protein 2 OS=Mus musculus OX=10090 GN=Actr2 PE=1 SV=1	ARP2_MOUSE (+2)		45 kDa		unknown	0	0	0	0	0	1	0	0
169	TRUE	Empty	Brain-specific angiogenesis inhibitor 1-associated protein 2-like protein 1 OS=Mus musculus OX=10090 GN=Baiap2l1 PE=1 SV=1	BI2L1_MOUSE		57 kDa		unknown	0	0	0	0	0	1	0	0
170	TRUE	Empty	Uncharacterized protein C7orf50 homolog OS=Mus musculus OX=10090 PE=1 SV=3	CG050_MOUSE		22 kDa		unknown	0	0	0	0	0	1	0	0
171	TRUE	Empty	Cytoskeleton-associated protein 4 OS=Mus musculus OX=10090 GN=Ckap4 PE=1 SV=2	CKAP4_MOUSE		64 kDa		unknown	0	0	0	0	0	1	0	0
172	TRUE	Empty	Coronin-2B OS=Mus musculus OX=10090 GN=Coro2b PE=1 SV=2	COR2B_MOUSE		55 kDa		unknown	0	0	0	0	0	1	0	0
173	TRUE	Empty	Smoothelin OS=Mus musculus OX=10090 GN=Smtn PE=1 SV=1	D3Z3Q3_MOUSE (+1)		103 kDa		unknown	0	0	0	0	0	1	0	0
174	TRUE	Empty	SH3 domain-binding glutamic acid-rich protein (Fragment) OS=Mus musculus OX=10090 GN=Sh3bgr PE=1 SV=1	D3Z3Z9_MOUSE (+5)		20 kDa		unknown	0	0	0	0	0	1	0	0
175	TRUE	Empty	Proteasome assembly chaperone 1 OS=Mus musculus OX=10090 GN=Psmg1 PE=1 SV=1	D3Z795_MOUSE (+2)		31 kDa		unknown	0	0	0	0	0	1	0	0
176	TRUE	Empty	Probable ATP-dependent RNA helicase DDX6 OS=Mus musculus OX=10090 GN=Ddx6 PE=1 SV=1	DDX6_MOUSE		54 kDa		unknown	0	0	0	0	0	1	0	0
177	TRUE	Empty	Unconventional myosin-VI OS=Mus musculus OX=10090 GN=Myo6 PE=1 SV=1	E9PVU0_MOUSE (+6)		146 kDa		unknown	0	0	0	0	0	1	0	0
178	TRUE	Empty	Unconventional myosin-X OS=Mus musculus OX=10090 GN=Myo10 PE=1 SV=1	E9Q5G1_MOUSE (+2)		152 kDa		unknown	0	0	0	0	0	1	0	0
179	TRUE	Empty	Protein FAM98B OS=Mus musculus OX=10090 GN=Fam98b PE=1 SV=1	FA98B_MOUSE		45 kDa		unknown	0	0	0	0	0	1	0	0
180	TRUE	Empty	Ras GTPase-activating protein-binding protein 2 OS=Mus musculus OX=10090 GN=G3bp2 PE=1 SV=2	G3BP2_MOUSE (+4)		54 kDa		unknown	0	0	0	0	0	1	0	0
181	TRUE	Empty	40S ribosomal protein S28 (Fragment) OS=Mus musculus OX=10090 GN=Rps28 PE=1 SV=1	G3UYV7_MOUSE (+2)		6 kDa		unknown	0	0	0	0	0	1	0	0
182	TRUE	Empty	Protein disulfide-isomerase A6 OS=Mus musculus OX=10090 GN=Pdia6 PE=1 SV=3	PDIA6_MOUSE (+1)		48 kDa		unknown	0	0	0	0	0	1	0	0
183	TRUE	Empty	Pre-mRNA-processing factor 6 OS=Mus musculus OX=10090 GN=Prpf6 PE=1 SV=1	PRP6_MOUSE		107 kDa		unknown	0	0	0	0	0	1	0	0
184	TRUE	Empty	Uncharacterized protein OS=Mus musculus OX=10090 GN=Numa1 PE=2 SV=1	Q3TH77_MOUSE		84 kDa		unknown	0	0	0	0	0	1	0	0
185	TRUE	Empty	Uncharacterized protein OS=Mus musculus OX=10090 GN=Rbm14 PE=2 SV=1	Q3U6A2_MOUSE (+1)		66 kDa		unknown	0	0	0	0	0	1	0	0
186	TRUE	Empty	Uncharacterized protein (Fragment) OS=Mus musculus OX=10090 GN=Trim28 PE=2 SV=1	Q3UDN8_MOUSE (+2)		69 kDa		unknown	0	0	0	0	0	1	0	0
187	TRUE	Empty	RNA-binding protein EWS OS=Mus musculus OX=10090 GN=Ewsr1 PE=1 SV=1	Q5SUT0_MOUSE		65 kDa		unknown	0	0	0	0	0	1	0	0
188	TRUE	Empty	Polyadenylate-binding protein OS=Mus musculus OX=10090 GN=Pabpc2 PE=1 SV=1	Q62029_MOUSE (+1)		69 kDa	TRUE	unknown	0	0	0	0	0	1	0	0
189	TRUE	Empty	Csda protein OS=Mus musculus OX=10090 GN=Ybx3 PE=2 SV=1	Q68G78_MOUSE		32 kDa	TRUE	unknown	0	0	0	0	0	1	0	0
190	TRUE	Empty	THO complex subunit 4 OS=Mus musculus OX=10090 GN=Alyref PE=1 SV=3	THOC4_MOUSE		27 kDa		unknown	0	0	0	0	0	1	0	0
191	TRUE	Empty	Calpain-1 catalytic subunit OS=Mus musculus OX=10090 GN=Capn1 PE=1 SV=1	CAN1_MOUSE (+6)		82 kDa		unknown	0	0	0	0	0	1	0	0
192	TRUE	Empty	Small nuclear ribonucleoprotein Sm D1 OS=Mus musculus OX=10090 GN=Snrpd1 PE=1 SV=1	SMD1_MOUSE		13 kDa		unknown	0	0	0	0	0	1	0	0
193	TRUE	Empty	Box C/D snoRNA protein 1 OS=Mus musculus OX=10090 GN=Znhit6 PE=1 SV=1	A0A0G2JE59_MOUSE (+4)		7 kDa		unknown	0	1	0	0	0	0	0	0
194	TRUE	Empty	Activated RNA polymerase II transcriptional coactivator p15 OS=Mus musculus OX=10090 GN=Sub1 PE=1 SV=3	TCP4_MOUSE		14 kDa		unknown	0	1	0	0	0	0	0	0
195	TRUE	Empty	Histone H2B (Fragment) OS=Mus musculus OX=10090 GN=Hist1h2bj PE=2 SV=1	A0JLV3_MOUSE (+15)		14 kDa		unknown	0	0	0	0	0	1	0	0
196	TRUE	Empty	MICOS complex subunit (Fragment) OS=Mus musculus OX=10090 GN=Chchd3 PE=1 SV=1	D3Z0L4_MOUSE (+3)		22 kDa		unknown	0	0	0	0	0	1	0	0
197	TRUE	Empty	F-actin-capping protein subunit beta (Fragment) OS=Mus musculus OX=10090 GN=Capzb PE=1 SV=1	F6YHZ8_MOUSE		21 kDa	TRUE	unknown	0	0	0	0	0	1	0	0
198	TRUE	Empty	Glycogen [starch] synthase, liver OS=Mus musculus OX=10090 GN=Gys2 PE=1 SV=2	GYS2_MOUSE		81 kDa		unknown	0	0	0	0	0	1	0	0
199	TRUE	Empty	ELAV-like protein 1 OS=Mus musculus OX=10090 GN=Elavl1 PE=1 SV=2	ELAV1_MOUSE (+5)		36 kDa		unknown	0	0	0	0	0	1	0	0
200	TRUE	Empty	Kinesin-like protein KIF26A OS=Mus musculus OX=10090 GN=Kif26a PE=1 SV=2	KI26A_MOUSE		196 kDa		unknown	0	0	0	1	0	0	0	0
201	TRUE	Empty	MHC OS=Mus musculus OX=10090 PE=1 SV=1	D2YW38_MOUSE (+1)		31 kDa		unknown	0	0	0	0	0	0	1	0
202	TRUE	Empty	Kinesin light chain 4 OS=Mus musculus OX=10090 GN=Klc4 PE=1 SV=1	KLC4_MOUSE (+1)		69 kDa		unknown	0	0	0	0	0	1	0	0
203	TRUE	Empty	Uveal autoantigen with coiled-coil domains and ankyrin repeats OS=Mus musculus OX=10090 GN=Uaca PE=1 SV=1	A0A0R4J0S7_MOUSE (+4)		161 kDa		unknown	0	0	0	0	0	1	0	0
204	TRUE	Empty	Dihydrolipoyllysine-residue succinyltransferase component of 2-oxoglutarate dehydrogenase complex, mitochondrial OS=Mus musculus OX=10090 GN=Dlst PE=1 SV=1	ODO2_MOUSE		49 kDa		unknown	0	0	0	0	0	1	0	0
END OF FILE
