# Supplementary material for: Tankyrase-1 regulates RBP-mediated mRNA turnover to promote muscle fiber formation
Source: Nucleic Acids Res. 2024 Feb 7;52(7):4002–20. doi: 10.1093/nar/gkae059 (PMC11040007; doi:10.1093/nar/gkae059)
Supplement: gkae059_Supplemental_Files [file gkae059_supplemental_files.zip › Supplementary Table 2.xlsx]

## Sheet: pantherGeneList
ID	GENE NAME	Molecular Function_1	Molecular Function_2	Molecular Function_3	Molecular Function_4	Molecular Function_5	Molecular Function_6	Molecular Function_7	Molecular Function_8	Molecular Function_9	Molecular Function_10	Molecular Function_11	Molecular Function_12	Molecular Function_13	Molecular Function_14	Molecular Function_15	Molecular Function_16	Molecular Function_17	Molecular Function_18	Molecular Function_19	Molecular Function_20	Molecular Function_21	Molecular Function_22	Molecular Function_23	Molecular Function_24	Molecular Function_25	Molecular Function_26	Molecular Function_27	Molecular Function_28	Molecular Function_29	Molecular Function_30	Molecular Function_31	Molecular Function_32	Molecular Function_33	Molecular Function_34
MOUSE|MGI=MGI=1277961|UniProtKB=Q9QXS1	Plec	actin binding(GO:0003779)	cytoskeletal protein binding(GO:0008092)	protein N-terminus binding(GO:0047485)	structural constituent of cytoskeleton(GO:0005200)	structural constituent of muscle(GO:0008307)	structural molecule activity(GO:0005198)
MOUSE|MGI=MGI=1339709|UniProtKB=P13541	Myh3	actin filament binding(GO:0051015)	ATP binding(GO:0005524)	calmodulin binding(GO:0005516)	microfilament motor activity(GO:0000146)
MOUSE|MGI=MGI=87905|UniProtKB=P68033	Actc1	actin binding(GO:0003779)	myosin binding(GO:0017022)
MOUSE|MGI=MGI=2442356|UniProtKB=Q5SXY1	Specc1
MOUSE|UniProtKB=P03987	IGHG3	immunoglobulin receptro binding(GO:0034987)
MOUSE|MGI=MGI=98779|UniProtKB=P19123	Tnnc1	actin filament binding(GO:0051015)	calcium-dependent protein binding(GO:0048306)	calcium ion binding(GO:0005509)	protein homodimerization activity(GO:0042803)	troponin I binding(GO:0031013)	troponin T binding(GO: 0031014)
MOUSE|MGI=MGI=97791|UniProtKB=P17225	Ptbp1	single-stranded DNA endodeoxyribonuclease activity(GO:0000014)	regulatory region RNA binding(GO:0001069)	nucleic acid binding(GO:0003676)	single-stranded DNA binding(GO:0003697)	RNA binding(GO:0003723)	mRNA binding(GO:0003729)	protein binding(GO:0005515)	pre-mRNA binding(GO:0036002)	sequence-specific DNA binding(GO:0043565)
MOUSE|MGI=MGI=98423|UniProtKB=P32067	Ssb	tRNA binding(GO:0000049)	nucleic acid binding(GO:0003676)	RNA binding(GO:0003723)	poly(U) RNA binding(GO:0008266)	sequence-specific mRNA binding(GO:1990825)
MOUSE|MGI=MGI=108057|UniProtKB=P47911	Rpl6	tRNA binding(GO:0000049)	RNA binding(GO:0003723)	mRNA binding(GO:0003729)	structural constituent of ribosome(GO:0003735)	5.8S rRNA binding(GO:1990932)
MOUSE|MGI=MGI=1914347|UniProtKB=P63325	Rps10	tRNA binding(GO:0000049)	RNA binding(GO:0003723)	structural constituent of ribosome(GO:0003735)
MOUSE|MGI=MGI=1930780|UniProtKB=Q61879	Myosin-10	microfilament motor activity(GO:0000146)	nucleotide binding(GO:0000166)	motor activity(GO:0003774)	actin binding(GO:0003779)	protein binding(GO:0005515)	calmodulin binding(GO:0005516)	ATP binding(GO:0005524)	ATPase activity(GO:0016887)	actin-dependent ATPase activity(GO:0030898)	RNA stem-loop binding(GO:0035613)	identical protein binding(GO:0042802)	ADP binding(GO:0043531)	mRNA 5'-UTR binding(GO:0048027)	actin filament binding(GO:0051015)
MOUSE|MGI=MGI=104785|UniProtKB=Q64331	Myo6	microfilament motor activity(GO:0000146)	nucleotide binding(GO:0000166)	motor activity(GO:0003774)	actin binding(GO:0003779)	protein binding(GO:0005515)	calmodulin binding(GO:0005516)	ATP binding(GO:0005524)	actin-dependent ATPase activity(GO:0030898)	identical protein binding(GO:0042802)	actin filament binding(GO:0051015)
MOUSE|MGI=MGI=106621|UniProtKB=E9Q634	Myo1e	microfilament motor activity(GO:0000146)	nucleotide binding(GO:0000166)	motor activity(GO:0003774)	actin binding(GO:0003779)	calmodulin binding(GO:0005516)	ATP binding(GO:0005524)	lipid binding(GO:0008289)	ATPase activity(GO:0016887)	actin-dependent ATPase activity(GO:0030898)	phosphatidylinositol binding(GO:0035091)	protein-containing complex binding(GO:0044877)	actin filament binding(GO:0051015)
MOUSE|MGI=MGI=1914518﻿|UniProtKB=Q6ZWQ9	Myl12a	calcium ion binding(GO:0005509)	ionotropic glutamate receptor binding(GO:0035255)	protein binding(GO:0005515)
MOUSE|MGI=MGI=95556|UniProtKB=B9EKP5	Flna	actin filament binding(GO:0051015)	actin binding(GO:0003779)
MOUSE|MGI=MGI=106908|UniProtKB=O70551	Srpk1	nucleotide binding(GO:0000166)	magnesium ion binding(GO:0000287)	protein kinase activity(GO:0004672)	protein serine/threonine kinase activity(GO:0004674)	MAP kinase activity(GO:0004707)	protein binding(GO:0005515)	ATP binding(GO:0005524)	kinase activity(GO:0016301)	transferase activity(GO:0016740)
MOUSE|MGI=MGI=1858195|UniProtKB=Q8VEK3	Hnrnpu	nucleotide binding(GO:0000166)	RNA polymerase II cis-regulatory region sequence-specific DNA binding(GO:0000978)	RNA polymerase II complex binding(GO:0000993)	TFIIH-class transcription factor complex binding(GO:0001097)	DNA binding(GO:0003677)	chromatin binding(GO:0003682)	double-stranded DNA binding(GO:0003690)	single-stranded DNA binding(GO:0003697)	transcription corepressor activity(GO:0003714)	RNA binding(GO:0003723)	double-stranded RNA binding(GO:0003725)	single-stranded RNA binding(GO:0003727)	mRNA 3'-UTR binding(GO:0003730)	actin binding(GO:0003779)	protein binding(GO:0005515)	ATP binding(GO:0005524)	poly(A) binding(GO:0008143)	snRNA binding(GO:0017069)	poly(C) RNA binding(GO:0017130)	chromatin DNA binding(GO:0031490)	poly(G) binding(GO:0034046)	pre-mRNA binding(GO:0036002)	identical protein binding(GO:0042802)	ribonucleoprotein complex binding(GO:0043021)	sequence-specific DNA binding(GO:0043565)	protein-containing complex binding(GO:0044877)	telomerase RNA binding(GO:0070034)	RNA polymerase II C-terminal domain binding(GO:0099122)	sequence-specific double-stranded DNA binding(GO:1990837)	promoter-specific chromatin binding(GO:1990841)
MOUSE|MGI=MGI=2442637|UniProtKB=Q569Z6	Thrap3	nucleotide binding(GO:0000166)	RNA polymerase II cis-regulatory region sequence-specific DNA binding(GO:0000978)	DNA binding(GO:0003677)	transcription coregulator activity(GO:0003712)	transcription coactivator activity(GO:0003713)	protein binding(GO:0005515)	ATP binding(GO:0005524)	thyroid hormone receptor binding(GO:0046966)	phosphoprotein binding(GO:0051219)
MOUSE|MGI=MGI=103064|UniProtKB=Q62167	Ddx3x	nucleotide binding(GO:0000166)	nucleic acid binding(GO:0003676)	DNA binding(GO:0003677)	DNA helicase activity(GO:0003678)	RNA binding(GO:0003723)	RNA helicase activity(GO:0003724)	mRNA binding(GO:0003729)	GTPase activity(GO:0003924)	helicase activity(GO:0004386)	protein binding(GO:0005515)	ATP binding(GO:0005524)	transcription factor binding(GO:0008134)	poly(A) binding(GO:0008143)	eukaryotic initiation factor 4E binding(GO:0008190)	hydrolase activity(GO:0016787)	ATPase activity(GO:0016887)	nucleoside-triphosphatase activity(GO:0017111)	translation initiation factor binding(GO:0031369)	RNA strand annealing activity(GO:0033592)	RNA stem-loop binding(GO:0035613)	gamma-tubulin binding(GO:0043015)	ribosomal small subunit binding(GO:0043024)	CTPase activity(GO:0043273)	protein serine/threonine kinase activator activity(GO:0043539)	mRNA 5'-UTR binding(GO:0048027)
MOUSE|MGI=MGI=1351605|UniProtKB=Q3UB15	Rpl3	structural constituent of ribosome(GO:0003735)
MOUSE|MGI=MGI=2144727|UniProtKB=Q91VR5	Ddx1	nucleotide binding(GO:0000166)	nucleic acid binding(GO:0003676)	DNA binding(GO:0003677)	chromatin binding(GO:0003682)	transcription coregulator activity(GO:0003712)	RNA binding(GO:0003723)	double-stranded RNA binding(GO:0003725)	helicase activity(GO:0004386)	nuclease activity(GO:0004518)	exonuclease activity(GO:0004527)	protein binding(GO:0005515)	ATP binding(GO:0005524)	poly(A) binding(GO:0008143)	hydrolase activity(GO:0016787)	DNA/RNA helicase activity(GO:0033677)
MOUSE|MGI=MGI=1351465|UniProtKB=P97855	G3bp1	nucleotide binding(GO:0000166)	nucleic acid binding(GO:0003676)	DNA binding(GO:0003677)	RNA binding(GO:0003723)	mRNA binding(GO:0003729)	helicase activity(GO:0004386)	nuclease activity(GO:0004518)	endonuclease activity(GO:0004519)	protein binding(GO:0005515)	ATP binding(GO:0005524)	hydrolase activity(GO:0016787)
MOUSE|MGI=MGI=1099786|UniProtKB=O35286	Dhx15	nucleotide binding(GO:0000166)	nucleic acid binding(GO:0003676)	RNA binding(GO:0003723)	double-stranded RNA binding(GO:0003725)	helicase activity(GO:0004386)	protein binding(GO:0005515)	ATP binding(GO:0005524)	hydrolase activity(GO:0016787)
MOUSE|MGI=MGI=104976|UniProtKB=P54823	Ddx6	nucleotide binding(GO:0000166)	nucleic acid binding(GO:0003676)	RNA binding(GO:0003723)	mRNA binding(GO:0003729)	helicase activity(GO:0004386)	ATP binding(GO:0005524)	hydrolase activity(GO:0016787)	protein domain specific binding(GO:0019904)
MOUSE|MGI=MGI=107995|UniProtKB=Q9EPU0	Upf1	nucleotide binding(GO:0000166)	DNA binding(GO:0003677)	chromatin binding(GO:0003682)	RNA binding(GO:0003723)	RNA helicase activity(GO:0003724)	helicase activity(GO:0004386)	protein binding(GO:0005515)	ATP binding(GO:0005524)	zinc ion binding(GO:0008270)	hydrolase activity(GO:0016787)	telomeric DNA binding(GO:0042162)	metal ion binding(GO:0046872)
MOUSE|MGI=MGI=1931527|UniProtKB=P43274	Hist1h1e	nucleotide binding(GO:0000166)	DNA binding(GO:0003677)	double-stranded DNA binding(GO:0003690)	calcium ion binding(GO:0005509)	protein binding(GO:0005515)	ATP binding(GO:0005524)	GTP binding(GO:0005525)	AMP binding(GO:0016208)	nucleosomal DNA binding(GO:0031492)	dATP binding(GO:0032564)	ADP binding(GO:0043531)
MOUSE|MGI=MGI=107804|UniProtKB=P05213	Tuba1b	nucleotide binding(GO:0000166)	double-stranded RNA binding(GO:0003725)	GTPase activity(GO:0003924)	structural constituent of cytoskeleton(GO:0005200)	protein binding(GO:0005515)	GTP binding(GO:0005525)	ubiquitin protein ligase binding(GO:0031625)
MOUSE|MGI=MGI=1923686|UniProtKB=Q8BFR5	Tufm	Mus musculus	nucleotide binding(GO:0000166)	translation elongation factor activity(GO:0003746)	GTPase activity(GO:0003924)	GTP binding(GO:0005525)
MOUSE|MGI=MGI=107716|UniProtKB=F8VQB6	Myo10	nucleotide binding(GO:0000166)	motor activity(GO:0003774)	actin binding(GO:0003779)	protein binding(GO:0005515)	calmodulin binding(GO:0005516)	ATP binding(GO:0005524)	spectrin binding(GO:0030507)	actin filament binding(GO:0051015)
MOUSE|MGI=MGI=1913963|UniProtKB=P61161	Actr2	nucleotide binding(GO:0000166)	actin binding(GO:0003779)	structural constituent of cytoskeleton(GO:0005200)	ATP binding(GO:0005524)	cytoskeletal protein binding(GO:0008092)	actin filament binding(GO:0051015)
MOUSE|MGI=MGI=2442982|UniProtKB=P61028	RAB8B	nucleotide binding(GO:0000166)	GTPase activity(GO:0003924)	signaling receptor binding(GO:0005102)	protein binding(GO:0005515)	GTP binding(GO:0005525)	GDP binding(GO:0019003)	TPR domain binding(GO:0030911)
MOUSE|MGI=MGI=1915201|UniProtKB=Q922F4	Tubb6	nucleotide binding(GO:0000166)	GTPase activity(GO:0003924)	structural constituent of cytoskeleton(GO:0005200)	GTP binding(GO:0005525)
MOUSE|MGI=MGI=1095409|UniProtKB=P68373	Tuba1c	nucleotide binding(GO:0000166)	GTPase activity(GO:0003924)	structural constituent of cytoskeleton(GO:0005200)	GTP binding(GO:0005525)
MOUSE|MGI=MGI=2447072|UniProtKB=Q52KG5	Kif26a	nucleotide binding(GO:0000166)	protein binding(GO:0005515)	ATP binding(GO:0005524)	microtubule binding(GO:0008017)
MOUSE|MGI=MGI=1353496|UniProtKB=P51881	Slc25a5	adenine nucleotide transmembrane transporter activity(GO:0000295)	transmembrane transporter activity(GO:0022857)	ubiquitin protein ligase binding(GO:0031625)
MOUSE|MGI=MGI=1890165|UniProtKB=Q6ZQ58	Larp1	RNA cap binding(GO:0000339)	RNA 7-methylguanosine cap binding(GO:0000340)	RNA binding(GO:0003723)	mRNA 3'-UTR binding(GO:0003730)	eukaryotic initiation factor 4E binding(GO:0008190)	translation activator activity(GO:0008494)	translation initiation factor binding(GO:0031369)	ribosomal small subunit binding(GO:0043024)	mRNA 5'-UTR binding(GO:0048027)
MOUSE|MGI=MGI=1338779|UniProtKB=O35295	Purb	translation repressor activity	mRNA regulatory element binding(GO:0000900)	RNA polymerase II transcription regulatory region sequence-specific DNA binding(GO:0000977)	DNA-binding transcription repressor activity	RNA polymerase II-specific(GO:0001227)	DNA binding(GO:0003677)	double-stranded DNA binding(GO:0003690)	single-stranded DNA binding(GO:0003697)	DNA-binding transcription factor activity(GO:0003700)	RNA binding(GO:0003723)	mRNA binding(GO:0003729)	protein binding(GO:0005515)	transcription factor binding(GO:0008134)	purine-rich negative regulatory element binding(GO:0032422)	sequence-specific DNA binding(GO:0043565)	SMAD binding(GO:0046332)
MOUSE|MGI=MGI=103038|UniProtKB=P42227	Stat3	transcription regulatory region sequence-specific DNA binding(GO:0000976)	RNA polymerase II cis-regulatory region sequence-specific DNA binding(GO:0000978)	DNA-binding transcription factor activity	RNA polymerase II-specific(GO:0000981)	RNA polymerase II repressing transcription factor binding(GO:0001103)	DNA-binding transcription activator activity	RNA polymerase II-specific(GO:0001228)	DNA binding(GO:0003677)	DNA-binding transcription factor activity(GO:0003700)	nuclear receptor activity(GO:0004879)	protein binding(GO:0005515)	transcription factor binding(GO:0008134)	protein kinase binding(GO:0019901)	protein phosphatase binding(GO:0019903)	chromatin DNA binding(GO:0031490)	CCR5 chemokine receptor binding(GO:0031730)	glucocorticoid receptor binding(GO:0035259)	identical protein binding(GO:0042802)	protein homodimerization activity(GO:0042803)	sequence-specific DNA binding(GO:0043565)	protein dimerization activity(GO:0046983)	primary miRNA binding(GO:0070878)
MOUSE|MGI=MGI=2137670|UniProtKB=Q9JKB3	Ybx3	RNA polymerase II transcription regulatory region sequence-specific DNA binding(GO:0000977)	RNA polymerase II cis-regulatory region sequence-specific DNA binding(GO:0000978)	DNA-binding transcription repressor activity	RNA polymerase II-specific(GO:0001227)	nucleic acid binding(GO:0003676)	DNA binding(GO:0003677)	single-stranded DNA binding(GO:0003697)	RNA binding(GO:0003723)	mRNA 3'-UTR binding(GO:0003730)	protein binding(GO:0005515)	ribonucleoprotein complex binding(GO:0043021)	polysome binding(GO:1905538)
MOUSE|MGI=MGI=1340806|UniProtKB=P11103	Parp1	RNA polymerase II transcription regulatory region sequence-specific DNA binding(GO:0000977)	DNA-binding transcription activator activity	RNA polymerase II-specific(GO:0001228)	DNA binding(GO:0003677)	chromatin binding(GO:0003682)	NAD+ ADP-ribosyltransferase activity(GO:0003950)	protein binding(GO:0005515)	transcription factor binding(GO:0008134)	zinc ion binding(GO:0008270)	transferase activity(GO:0016740)	transferase activity	transferring glycosyl groups(GO:0016757)	enzyme binding(GO:0019899)	protein kinase binding(GO:0019901)	estrogen receptor binding(GO:0030331)	identical protein binding(GO:0042802)	histone deacetylase binding(GO:0042826)	SMAD binding(GO:0046332)	metal ion binding(GO:0046872)	protein N-terminus binding(GO:0047485)	NAD binding(GO:0051287)	R-SMAD binding(GO:0070412)	NAD DNA ADP-ribosyltransferase activity(GO:0140294)	protein ADP-ribosylase activity(GO:1990404)
MOUSE|MGI=MGI=104592|UniProtKB=Q8C854	Myef2	RNA polymerase II cis-regulatory region sequence-specific DNA binding(GO:0000978)	DNA-binding transcription repressor activity	RNA polymerase II-specific(GO:0001227)	mRNA binding(GO:0003729)
MOUSE|MGI=MGI=99146|UniProtKB=P62960	Ybx1	RNA polymerase II cis-regulatory region sequence-specific DNA binding(GO:0000978)	DNA-binding transcription activator activity	RNA polymerase II-specific(GO:0001228)	p53 binding(GO:0002039)	nucleic acid binding(GO:0003676)	DNA binding(GO:0003677)	chromatin binding(GO:0003682)	single-stranded DNA binding(GO:0003697)	RNA binding(GO:0003723)	mRNA binding(GO:0003729)	protein binding(GO:0005515)	transcription factor binding(GO:0008134)	miRNA binding(GO:0035198)	sequence-specific DNA binding(GO:0043565)	GTPase binding(GO:0051020)	C5-methylcytidine-containing RNA binding(GO:0062153)	sequence-specific double-stranded DNA binding(GO:1990837)
MOUSE|MGI=MGI=98788|UniProtKB=Q04750	Top1	RNA polymerase II cis-regulatory region sequence-specific DNA binding(GO:0000978)	DNA binding(GO:0003677)	chromatin binding(GO:0003682)	double-stranded DNA binding(GO:0003690)	single-stranded DNA binding(GO:0003697)	DNA topoisomerase activity(GO:0003916)	DNA topoisomerase type I (single strand cut	ATP-independent) activity(GO:0003917)	protein serine/threonine kinase activity(GO:0004674)	ATP binding(GO:0005524)	isomerase activity(GO:0016853)	protein domain specific binding(GO:0019904)	chromatin DNA binding(GO:0031490)	protein-containing complex binding(GO:0044877)	supercoiled DNA binding(GO:0097100)
MOUSE|MGI=MGI=104811|UniProtKB=P11031	Sub1	RNA polymerase II cis-regulatory region sequence-specific DNA binding(GO:0000978)	DNA binding(GO:0003677)	single-stranded DNA binding(GO:0003697)	transcription coactivator activity(GO:0003713)	identical protein binding(GO:0042802)
MOUSE|MGI=MGI=1914750|UniProtKB=Q8CH18	Ccar1	RNA polymerase II cis-regulatory region sequence-specific DNA binding(GO:0000978)	transcription coactivator activity(GO:0003713)	transcription corepressor activity(GO:0003714)	protein binding(GO:0005515)	nuclear receptor transcription coactivator activity(GO:0030374)
MOUSE|MGI=MGI=1345635|UniProtKB=P60335	Pcbp1	DNA-binding transcription factor activity	RNA polymerase II-specific(GO:0000981)	nucleic acid binding(GO:0003676)	DNA binding(GO:0003677)	single-stranded DNA binding(GO:0003697)	RNA binding(GO:0003723)	mRNA binding(GO:0003729)	protein binding(GO:0005515)	translation activator activity(GO:0008494)	sequence-specific single stranded DNA binding(GO:0098847)
MOUSE|MGI=MGI=106184|UniProtKB=Q61937	Npm1	core promoter sequence-specific DNA binding(GO:0001046)	p53 binding(GO:0002039)	nucleic acid binding(GO:0003676)	DNA binding(GO:0003677)	chromatin binding(GO:0003682)	transcription coactivator activity(GO:0003713)	RNA binding(GO:0003723)	protein kinase inhibitor activity(GO:0004860)	protein binding(GO:0005515)	ATP binding(GO:0005524)	phosphatidylinositol-3	4	5-trisphosphate binding(GO:0005547)	transcription factor binding(GO:0008134)	rRNA binding(GO:0019843)	enzyme binding(GO:0019899)	protein kinase binding(GO:0019901)	Tat protein binding(GO:0030957)	activating transcription factor binding(GO:0033613)	histone binding(GO:0042393)	identical protein binding(GO:0042802)	protein homodimerization activity(GO:0042803)	ribosomal large subunit binding(GO:0043023)	ribosomal small subunit binding(GO:0043024)	protein kinase B binding(GO:0043422)	protein N-terminus binding(GO:0047485)	NF-kappaB binding(GO:0051059)	unfolded protein binding(GO:0051082)
MOUSE|MGI=MGI=104819|UniProtKB=O88569	Hnrnpa2b1	regulatory region RNA binding(GO:0001069)	nucleic acid binding(GO:0003676)	RNA binding(GO:0003723)	mRNA 3'-UTR binding(GO:0003730)	miRNA binding(GO:0035198)	identical protein binding(GO:0042802)	single-stranded telomeric DNA binding(GO:0043047)	DNA polymerase binding(GO:0070182)	pre-mRNA intronic binding(GO:0097157)	G-rich strand telomeric DNA binding(GO:0098505)	N6-methyladenosine-containing RNA binding(GO:1990247)	mRNA CDS binding(GO:1990715)
MOUSE|MGI=MGI=1916996|UniProtKB=Q3UFB2	Znhit6	TFIID-class transcription factor complex binding(GO:0001094)	enzyme binding(GO:0019899)	identical protein binding(GO:0042802)	metal ion binding(GO:0046872)	ATPase binding(GO:0051117)
MOUSE|MGI=MGI=1349390|UniProtKB=Q9QYX7	Pclo	transcription corepressor binding(GO:0001222)	calcium ion binding(GO:0005509)	protein binding(GO:0005515)	profilin binding(GO:0005522)	calcium-dependent phospholipid binding(GO:0005544)	metal ion binding(GO:0046872)	structural constituent of presynaptic active zone(GO:0098882)
MOUSE|MGI=MGI=1913325|UniProtKB=Q9CRB9	Chchd3	DNA-binding transcription repressor activity	RNA polymerase II-specific(GO:0001227)	protein binding(GO:0005515)	phosphatase binding(GO:0019902)	molecular adaptor activity(GO:0060090)
MOUSE|MGI=MGI=1917848|UniProtKB=Q9CS72	Filip1	molecular_function(GO:0003674)
MOUSE|MGI=MGI=2673709|UniProtKB=Q8C3Y4	Kntc1	molecular_function(GO:0003674)
MOUSE|MGI=MGI=1924305|UniProtKB=Q3UV17	Krt76	Mus musculus	molecular_function(GO:0003674)
MOUSE|MGI=MGI=2442356|UniProtKB=Q5SXY1	Cytospin-B	molecular_function(GO:0003674)
MOUSE|MGI=MGI=1921840|UniProtKB=Q99LW0	Ankrd10	molecular_function(GO:0003674)
MOUSE|MGI=MGI=1201789|UniProtKB=P83882	Rpl36a	molecular_function(GO:0003674)
MOUSE|MGI=MGI=2685114|UniProtKB=A0A0M3U1B0	Sycp2l	molecular_function(GO:0003674)
MOUSE|MGI=MGI=1922014|UniProtKB=Q9DBS5	Klc4	molecular_function(GO:0003674)	microtubule motor activity(GO:0003777)
MOUSE|MGI=MGI=1930849|UniProtKB=Q9JJU8	Sh3bgrl	molecular_function(GO:0003674)	SH3 domain binding(GO:0017124)
MOUSE|MGI=MGI=1354740|UniProtKB=Q9WUZ7	Sh3bgr	molecular_function(GO:0003674)	SH3 domain binding(GO:0017124)
MOUSE|MGI=MGI=97286|UniProtKB=P09405	Nucleolin	nucleic acid binding(GO:0003676)	DNA binding(GO:0003677)	single-stranded DNA binding(GO:0003697)	RNA binding(GO:0003723)	signaling receptor binding(GO:0005102)	calcium ion binding(GO:0005509)	protein binding(GO:0005515)	protein C-terminus binding(GO:0008022)	selenocysteine insertion sequence binding(GO:0035368)	rRNA primary transcript binding(GO:0042134)	telomeric DNA binding(GO:0042162)	histone binding(GO:0042393)	identical protein binding(GO:0042802)	laminin binding(GO:0043236)	sequence-specific DNA binding(GO:0043565)	DNA topoisomerase binding(GO:0044547)	mRNA 5'-UTR binding(GO:0048027)	ErbB-4 class receptor binding(GO:1990631)
MOUSE|MGI=MGI=1330294|UniProtKB=Q99020	Hnrnpab	nucleic acid binding(GO:0003676)	DNA binding(GO:0003677)	DNA-binding transcription factor activity(GO:0003700)	RNA binding(GO:0003723)	protein binding(GO:0005515)	sequence-specific DNA binding(GO:0043565)	sequence-specific double-stranded DNA binding(GO:1990837)
MOUSE|MGI=MGI=1926033|UniProtKB=B2RRD7	Brpf1	nucleic acid binding(GO:0003676)	DNA binding(GO:0003677)	histone binding(GO:0042393)	histone acetyltransferase activity (H3-K23 specific)(GO:0043994)	metal ion binding(GO:0046872)
MOUSE|MGI=MGI=1913144|UniProtKB=Q9JJW6	Alyref	nucleic acid binding(GO:0003676)	single-stranded DNA binding(GO:0003697)	RNA binding(GO:0003723)
MOUSE|MGI=MGI=99960|UniProtKB=Q61545	Ewsr1	nucleic acid binding(GO:0003676)	transcription coregulator activity(GO:0003712)	RNA binding(GO:0003723)	protein binding(GO:0005515)	calmodulin binding(GO:0005516)	metal ion binding(GO:0046872)
MOUSE|MGI=MGI=104820|UniProtKB=P49312	Hnrnpa1	nucleic acid binding(GO:0003676)	RNA binding(GO:0003723)
MOUSE|MGI=MGI=92356|UniProtKB=Q91W50	Csde1	nucleic acid binding(GO:0003676)	RNA binding(GO:0003723)
MOUSE|MGI=MGI=1100851|UniProtKB=P70372	Elavl1	nucleic acid binding(GO:0003676)	RNA binding(GO:0003723)	double-stranded RNA binding(GO:0003725)	mRNA binding(GO:0003729)	mRNA 3'-UTR binding(GO:0003730)	protein binding(GO:0005515)	AU-rich element binding(GO:0017091)	protein kinase binding(GO:0019901)	miRNA binding(GO:0035198)	mRNA 3'-UTR AU-rich region binding(GO:0035925)	protein homodimerization activity(GO:0042803)
MOUSE|MGI=MGI=99256|UniProtKB=Q8VDJ3	Vigilin	nucleic acid binding(GO:0003676)	RNA binding(GO:0003723)	mRNA binding(GO:0003729)
MOUSE|MGI=MGI=2442040|UniProtKB=P97379	G3bp2	nucleic acid binding(GO:0003676)	RNA binding(GO:0003723)	mRNA binding(GO:0003729)
MOUSE|MGI=MGI=1349722|UniProtKB=P29341	Pabpc1	nucleic acid binding(GO:0003676)	RNA binding(GO:0003723)	mRNA binding(GO:0003729)	mRNA 3'-UTR binding(GO:0003730)	protein binding(GO:0005515)	protein C-terminus binding(GO:0008022)	poly(A) binding(GO:0008143)	poly(U) RNA binding(GO:0008266)
MOUSE|MGI=MGI=1891690|UniProtKB=Q7TMK9	Syncrip	nucleic acid binding(GO:0003676)	RNA binding(GO:0003723)	mRNA binding(GO:0003729)	poly(A) binding(GO:0008143)	mRNA 5'-UTR binding(GO:0048027)
MOUSE|MGI=MGI=1298379|UniProtKB=Q8K310	Matrin-3	nucleic acid binding(GO:0003676)	RNA binding(GO:0003723)	mRNA binding(GO:0003729)	zinc ion binding(GO:0008270)	miRNA binding(GO:0035198)	identical protein binding(GO:0042802)	metal ion binding(GO:0046872)
MOUSE|MGI=MGI=1929092|UniProtKB=Q8C2Q3	Rbm14	nucleic acid binding(GO:0003676)	RNA binding(GO:0003723)	mRNA binding(GO:0003729)	nuclear receptor transcription coactivator activity(GO:0030374)
MOUSE|MGI=MGI=1890577|UniProtKB=Q8VE97	Srsf4	nucleic acid binding(GO:0003676)	RNA binding(GO:0003723)	mRNA binding(GO:0003729)	sequence-specific mRNA binding(GO:1990825)
MOUSE|MGI=MGI=109274|UniProtKB=Q62318	Trim28	DNA binding(GO:0003677)	chromatin binding(GO:0003682)	transcription coactivator activity(GO:0003713)	transcription corepressor activity(GO:0003714)	protein kinase activity(GO:0004672)	ubiquitin-protein transferase activity(GO:0004842)	protein binding(GO:0005515)	zinc ion binding(GO:0008270)	transferase activity(GO:0016740)	SUMO transferase activity(GO:0019789)	ubiquitin protein ligase binding(GO:0031625)	Krueppel-associated box domain binding(GO:0035851)	sequence-specific DNA binding(GO:0043565)	metal ion binding(GO:0046872)	chromo shadow domain binding(GO:0070087)	promoter-specific chromatin binding(GO:1990841)
MOUSE|MGI=MGI=2142116|UniProtKB=Q99JF8	Psip1	DNA binding(GO:0003677)	chromatin binding(GO:0003682)	transcription coactivator activity(GO:0003713)	activating transcription factor binding(GO:0033613)	supercoiled DNA binding(GO:0097100)
MOUSE|MGI=MGI=1931523|UniProtKB=P43275	Hist1h1a	DNA binding(GO:0003677)	double-stranded DNA binding(GO:0003690)	protein binding(GO:0005515)	heparin binding(GO:0008201)	nucleosomal DNA binding(GO:0031492)
MOUSE|MGI=MGI=1917580|UniProtKB=Q8K019	Bclaf1	DNA binding(GO:0003677)	transcription coregulator activity(GO:0003712)	protein binding(GO:0005515)
MOUSE|MGI=MGI=98073|UniProtKB=P14148	Rpl7	DNA binding(GO:0003677)	RNA binding(GO:0003723)	mRNA binding(GO:0003729)	structural constituent of ribosome(GO:0003735)	5S rRNA binding(GO:0008097)	identical protein binding(GO:0042802)
MOUSE|MGI=MGI=87991|UniProtKB=P07724	Alb	DNA binding(GO:0003677)	fatty acid binding(GO:0005504)	protein binding(GO:0005515)	drug binding(GO:0008144)	zinc ion binding(GO:0008270)	lipid binding(GO:0008289)	toxic substance binding(GO:0015643)	oxygen binding(GO:0019825)	enzyme binding(GO:0019899)	pyridoxal phosphate binding(GO:0030170)	identical protein binding(GO:0042802)	metal ion binding(GO:0046872)	chaperone binding(GO:0051087)	exogenous protein binding(GO:0140272)	enterobactin binding(GO:1903981)
MOUSE|MGI=MGI=2448383|UniProtKB=P10853	Hist1h2bj	DNA binding(GO:0003677)	identical protein binding(GO:0042802)
MOUSE|MGI=MGI=107470|UniProtKB=Q08288	Lyar	DNA binding(GO:0003677)	identical protein binding(GO:0042802)	metal ion binding(GO:0046872)
MOUSE|MGI=MGI=1919286|UniProtKB=Q9JIX0	ENY2	chromatin binding(GO:0003682)	transcription coactivator activity(GO:0003713)	nuclear receptor transcription coactivator activity(GO:0030374)
MOUSE|MGI=MGI=88548|UniProtKB=P67871	Csnk2b	chromatin binding(GO:0003682)	protein serine/threonine kinase activity(GO:0004674)	signaling receptor binding(GO:0005102)	protein binding(GO:0005515)	transcription factor binding(GO:0008134)	protein kinase regulator activity(GO:0019887)	protein domain specific binding(GO:0019904)	identical protein binding(GO:0042802)	ribonucleoprotein complex binding(GO:0043021)	metal ion binding(GO:0046872)
MOUSE|MGI=MGI=1338762|UniProtKB=O70433	Fhl2	transcription coregulator activity(GO:0003712)	transcription corepressor activity(GO:0003714)	protein binding(GO:0005515)	transcription factor binding(GO:0008134)	identical protein binding(GO:0042802)	bHLH transcription factor binding(GO:0043425)	metal ion binding(GO:0046872)
MOUSE|MGI=MGI=1353633|UniProtKB=P56959	Fus	transcription coregulator activity(GO:0003712)	RNA binding(GO:0003723)	mRNA 3'-UTR binding(GO:0003730)	protein binding(GO:0005515)	estrogen receptor binding(GO:0030331)	myosin V binding(GO:0031489)	ionotropic glutamate receptor binding(GO:0035255)	retinoid X receptor binding(GO:0046965)	thyroid hormone receptor binding(GO:0046966)
MOUSE|MGI=MGI=1922946|UniProtKB=Q91YR7	Prpf6	transcription coactivator activity(GO:0003713)	RNA binding(GO:0003723)	ribonucleoprotein complex binding(GO:0043021)	androgen receptor binding(GO:0050681)
MOUSE|MGI=MGI=98932|UniProtKB=P20152	Vim	RNA binding(GO:0003723)	double-stranded RNA binding(GO:0003725)	structural constituent of cytoskeleton(GO:0005200)	structural constituent of eye lens(GO:0005212)	protein binding(GO:0005515)	kinase binding(GO:0019900)	protein kinase binding(GO:0019901)	protein domain specific binding(GO:0019904)	identical protein binding(GO:0042802)	protein phosphatase 2A binding(GO:0051721)	scaffold protein binding(GO:0097110)	keratin filament binding(GO:1990254)
MOUSE|MGI=MGI=2385206|UniProtKB=Q6PHQ9	Pabpc4	RNA binding(GO:0003723)	mRNA binding(GO:0003729)	mRNA 3'-UTR binding(GO:0003730)	poly(A) binding(GO:0008143)	poly(U) RNA binding(GO:0008266)
MOUSE|MGI=MGI=105110|UniProtKB=P25444	Rps2	RNA binding(GO:0003723)	mRNA binding(GO:0003729)	structural constituent of ribosome(GO:0003735)	fibroblast growth factor binding(GO:0017134)	enzyme binding(GO:0019899)	protein-containing complex binding(GO:0044877)
MOUSE|MGI=MGI=1913659|UniProtKB=Q8BVY0	Rsl1d1	RNA binding(GO:0003723)	mRNA 3'-UTR binding(GO:0003730)	protein binding(GO:0005515)	mRNA 5'-UTR binding(GO:0048027)
MOUSE|MGI=MGI=1349723|UniProtKB=Q62029	Pabpc2	RNA binding(GO:0003723)	mRNA 3'-UTR binding(GO:0003730)	poly(A) binding(GO:0008143)	poly(U) RNA binding(GO:0008266)
MOUSE|MGI=MGI=98003|UniProtKB=P35980	Rpl18	RNA binding(GO:0003723)	structural constituent of ribosome(GO:0003735)
MOUSE|MGI=MGI=1343877|UniProtKB=P53026	Rpl10a	RNA binding(GO:0003723)	structural constituent of ribosome(GO:0003735)
MOUSE|MGI=MGI=105922|UniProtKB=P47963	Rpl13	RNA binding(GO:0003723)	structural constituent of ribosome(GO:0003735)
MOUSE|MGI=MGI=98118|UniProtKB=P14131	Rps16	RNA binding(GO:0003723)	structural constituent of ribosome(GO:0003735)
MOUSE|MGI=MGI=1913730|UniProtKB=Q9CZM2	Rpl15	RNA binding(GO:0003723)	structural constituent of ribosome(GO:0003735)
MOUSE|MGI=MGI=1914365|UniProtKB=Q9CR57	Rpl14	RNA binding(GO:0003723)	structural constituent of ribosome(GO:0003735)
MOUSE|MGI=MGI=1915141|UniProtKB=Q9D8E6	Rpl4	RNA binding(GO:0003723)	structural constituent of ribosome(GO:0003735)	protein binding(GO:0005515)	5S rRNA binding(GO:0008097)
MOUSE|MGI=MGI=1350927|UniProtKB=P62918	Rpl8	RNA binding(GO:0003723)	structural constituent of ribosome(GO:0003735)	protein binding(GO:0005515)	rRNA binding(GO:0019843)
MOUSE|MGI=MGI=98002|UniProtKB=P35979	Rpl12	RNA binding(GO:0003723)	structural constituent of ribosome(GO:0003735)	protein binding(GO:0005515)	rRNA binding(GO:0019843)	large ribosomal subunit rRNA binding(GO:0070180)
MOUSE|MGI=MGI=3040672|UniProtKB=P62751	Rpl23a	RNA binding(GO:0003723)	structural constituent of ribosome(GO:0003735)	protein binding(GO:0005515)	rRNA binding(GO:0019843)	large ribosomal subunit rRNA binding(GO:0070180)	TORC2 complex binding(GO:1904841)
MOUSE|MGI=MGI=106022|UniProtKB=P61255	Rpl26	RNA binding(GO:0003723)	structural constituent of ribosome(GO:0003735)	protein binding(GO:0005515)	mRNA 5'-UTR binding(GO:0048027)
MOUSE|MGI=MGI=1351605|UniProtKB=P27659	Rpl3	RNA binding(GO:0003723)	structural constituent of ribosome(GO:0003735)	5S rRNA binding(GO:0008097)
MOUSE|MGI=MGI=1333780|UniProtKB=Q9CZX8	Rps19	RNA binding(GO:0003723)	structural constituent of ribosome(GO:0003735)	fibroblast growth factor binding(GO:0017134)	protein kinase binding(GO:0019901)	translation initiation factor binding(GO:0031369)	identical protein binding(GO:0042802)
MOUSE|MGI=MGI=98158|UniProtKB=P62702	Rps4x	Mus musculus	RNA binding(GO:0003723)	structural constituent of ribosome(GO:0003735)	rRNA binding(GO:0019843)
MOUSE|MGI=MGI=1351329|UniProtKB=P62281	Rps11	RNA binding(GO:0003723)	structural constituent of ribosome(GO:0003735)	rRNA binding(GO:0019843)
MOUSE|MGI=MGI=1924096|UniProtKB=Q6ZWN5	Rps9	RNA binding(GO:0003723)	structural constituent of ribosome(GO:0003735)	rRNA binding(GO:0019843)	translation regulator activity(GO:0045182)	5.8S rRNA binding(GO:1990932)
MOUSE|MGI=MGI=98037|UniProtKB=P62889	Rpl30	RNA binding(GO:0003723)	structural constituent of ribosome(GO:0003735)	selenocysteine insertion sequence binding(GO:0035368)
MOUSE|MGI=MGI=98020|UniProtKB=P84099	Rpl19	RNA binding(GO:0003723)	structural constituent of ribosome(GO:0003735)	large ribosomal subunit rRNA binding(GO:0070180)	5.8S rRNA binding(GO:1990932)
MOUSE|MGI=MGI=1353472|UniProtKB=P12970	Rpl7a	RNA binding(GO:0003723)	protein binding(GO:0005515)
MOUSE|MGI=MGI=2179381|UniProtKB=Q99PV0	Prpf8	RNA binding(GO:0003723)	U6 snRNA binding(GO:0017070)	U1 snRNA binding(GO:0030619)	U2 snRNA binding(GO:0030620)	U5 snRNA binding(GO:0030623)	K63-linked polyubiquitin modification-dependent protein binding(GO:0070530)	pre-mRNA intronic binding(GO:0097157)
MOUSE|MGI=MGI=98344|UniProtKB=P62315	Snrpd1	RNA binding(GO:0003723)	U1 snRNP binding(GO:1990446)
MOUSE|MGI=MGI=1351455|UniProtKB=P19253	Rpl13a	mRNA binding(GO:0003729)	structural constituent of ribosome(GO:0003735)
MOUSE|MGI=MGI=98159|UniProtKB=P62754	Rps6	mRNA binding(GO:0003729)	structural constituent of ribosome(GO:0003735)	protein binding(GO:0005515)	protein kinase binding(GO:0019901)
MOUSE|MGI=MGI=1202063|UniProtKB=P97351	Rps3a1	mRNA binding(GO:0003729)	structural constituent of ribosome(GO:0003735)	protein binding(GO:0005515)	translation initiation factor binding(GO:0031369)
MOUSE|MGI=MGI=1913739|UniProtKB=Q6ZWV7	Rpl35	mRNA binding(GO:0003729)	structural constituent of ribosome(GO:0003735)	ribonucleoprotein complex binding(GO:0043021)
MOUSE|MGI=MGI=1915302|UniProtKB=P62301	Rps13	mRNA binding(GO:0003729)	structural constituent of ribosome(GO:0003735)	mRNA 5'-UTR binding(GO:0048027)	small ribosomal subunit rRNA binding(GO:0070181)
MOUSE|MGI=MGI=98166|UniProtKB=P62242	Rps8	structural constituent of ribosome(GO:0003735)
MOUSE|MGI=MGI=98036|UniProtKB=P61358	Rpl27	structural constituent of ribosome(GO:0003735)
MOUSE|MGI=MGI=1860603|UniProtKB=P47964	Rpl36	structural constituent of ribosome(GO:0003735)
MOUSE|MGI=MGI=2389091|UniProtKB=P62245	Rps15a	structural constituent of ribosome(GO:0003735)
MOUSE|MGI=MGI=1347076|UniProtKB=P14115	Rpl27a	structural constituent of ribosome(GO:0003735)
MOUSE|MGI=MGI=1309526|UniProtKB=P63276	Rps17	structural constituent of ribosome(GO:0003735)
MOUSE|MGI=MGI=1345963|UniProtKB=A2RS22	Coro1b	identical protein binding(GO:0042802)	actin filament binding(GO:0051015)	Arp2/3 complex binding(GO:0071933)
MOUSE|MGI=MGI=101839|UniProtKB=P41105	Rpl28	structural constituent of ribosome(GO:0003735)
MOUSE|MGI=MGI=1924058|UniProtKB=P62717	Rpl18a	structural constituent of ribosome(GO:0003735)
MOUSE|MGI=MGI=1859516|UniProtKB=P62858	Rps28	structural constituent of ribosome(GO:0003735)
MOUSE|MGI=MGI=1922867|UniProtKB=P62852	Rps25	structural constituent of ribosome(GO:0003735)
MOUSE|MGI=MGI=98038|UniProtKB=P62911	Rpl32	structural constituent of ribosome(GO:0003735)
MOUSE|MGI=MGI=2149632|UniProtKB=P62900	Rpl31	structural constituent of ribosome(GO:0003735)	protein binding(GO:0005515)
MOUSE|MGI=MGI=1278340|UniProtKB=O09167	Rpl21	structural constituent of ribosome(GO:0003735)	protein binding(GO:0005515)
MOUSE|MGI=MGI=1927099|UniProtKB=P47955	Rplp1	structural constituent of ribosome(GO:0003735)	protein kinase activator activity(GO:0030295)	ribonucleoprotein complex binding(GO:0043021)
MOUSE|MGI=MGI=2448441|UniProtKB=B2RTM0	Hist2h4	DNA binding(GO:0003677)	protein heterodimerization activity(GO:0046982)
MOUSE|MGI=MGI=98147|UniProtKB=P62849	Rps24	structural constituent of ribosome(GO:0003735)	translation initiation factor binding(GO:0031369)
MOUSE|MGI=MGI=1927636|UniProtKB=P14869	Rplp0	structural constituent of ribosome(GO:0003735)	peptide binding(GO:0042277)	large ribosomal subunit rRNA binding(GO:0070180)
MOUSE|MGI=MGI=98107|UniProtKB=P62264	rps14	structural constituent of ribosome(GO:0003735)	translation regulator activity(GO:0045182)	mRNA 5'-UTR binding(GO:0048027)	small ribosomal subunit rRNA binding(GO:0070181)
MOUSE|MGI=MGI=105943|UniProtKB=A2AM97	RP23-43K3.4-001	structural constituent of ribosome(GO:0003735)
MOUSE|MGI=MGI=1919103|UniProtKB=Q922R8	Pdia6	protein disulfide isomerase activity(GO:0003756)	enzyme inhibitor activity(GO:0004857)	peptide disulfide oxidoreductase activity(GO:0015037)	isomerase activity(GO:0016853)
MOUSE|MGI=MGI=109318|UniProtKB=Q60605	Myl6	motor activity(GO:0003774)	calcium ion binding(GO:0005509)	protein binding(GO:0005515)	structural constituent of muscle(GO:0008307)
MOUSE|MGI=MGI=1354727|UniProtKB=Q921U8	Smtn	actin binding(GO:0003779)
MOUSE|MGI=MGI=1099446|UniProtKB=Q8CC35	Synpo	actin binding(GO:0003779)
MOUSE|MGI=MGI=101757|UniProtKB=P18760	Cofilin-1	actin binding(GO:0003779)	signaling receptor binding(GO:0005102)	protein phosphatase binding(GO:0019903)	actin filament binding(GO:0051015)	phosphatidylinositol bisphosphate binding(GO:1902936)
MOUSE|MGI=MGI=98809|UniProtKB=P58771	Tpm1	actin binding(GO:0003779)	structural constituent of cytoskeleton(GO:0005200)	protein binding(GO:0005515)	identical protein binding(GO:0042802)	protein homodimerization activity(GO:0042803)	protein heterodimerization activity(GO:0046982)	protein N-terminus binding(GO:0047485)	actin filament binding(GO:0051015)	disordered domain specific binding(GO:0097718)
MOUSE|MGI=MGI=98386|UniProtKB=P16546	Sptan1	Mus musculus	actin binding(GO:0003779)	calcium ion binding(GO:0005509)	protein binding(GO:0005515)	calmodulin binding(GO:0005516)	syntaxin binding(GO:0019905)	spectrin binding(GO:0030507)	protein-containing complex binding(GO:0044877)	metal ion binding(GO:0046872)
MOUSE|MGI=MGI=95851|UniProtKB=P13020	Gelsolin	actin binding(GO:0003779)	calcium ion binding(GO:0005509)	protein binding(GO:0005515)	phosphatidylinositol-4	5-bisphosphate binding(GO:0005546)	myosin II binding(GO:0045159)	metal ion binding(GO:0046872)	actin filament binding(GO:0051015)
MOUSE|MGI=MGI=1330282|UniProtKB=P07091	S100a4	actin binding(GO:0003779)	calcium ion binding(GO:0005509)	protein binding(GO:0005515)	identical protein binding(GO:0042802)	metal ion binding(GO:0046872)	transition metal ion binding(GO:0046914)	calcium-dependent protein binding(GO:0048306)	RAGE receptor binding(GO:0050786)
MOUSE|MGI=MGI=104652|UniProtKB=P47757	Capzb	actin binding(GO:0003779)	protein binding(GO:0005515)	beta-tubulin binding(GO:0048487)	actin filament binding(GO:0051015)
MOUSE|MGI=MGI=2444283|UniProtKB=Q8BH44	Coro2b	actin binding(GO:0003779)	vinculin binding(GO:0017166)	actin filament binding(GO:0051015)	talin binding(GO:1990147)
MOUSE|MGI=MGI=1914148|UniProtKB=Q9DBJ3	Baiap2l1	actin binding(GO:0003779)	proline-rich region binding(GO:0070064)
MOUSE|MGI=MGI=2385254|UniProtKB=Q8VCB3	Gys2	Mus musculus	catalytic activity(GO:0003824)	glycogen (starch) synthase activity(GO:0004373)	glucose binding(GO:0005536)	transferase activity(GO:0016740)	transferase activity	transferring glycosyl groups(GO:0016757)
MOUSE|MGI=MGI=1926170|UniProtKB=Q9D2G2	Dlst	Mus musculus	dihydrolipoyllysine-residue succinyltransferase activity(GO:0004149)	protein binding(GO:0005515)	transferase activity(GO:0016740)	transferase activity	transferring acyl groups(GO:0016746)	heat shock protein binding(GO:0031072)	chaperone binding(GO:0051087)
MOUSE|MGI=MGI=88263|UniProtKB=O35350	Capn1	calcium-dependent cysteine-type endopeptidase activity(GO:0004198)	calcium ion binding(GO:0005509)	protein binding(GO:0005515)	cytoskeletal protein binding(GO:0008092)	peptidase activity(GO:0008233)	cysteine-type peptidase activity(GO:0008234)	hydrolase activity(GO:0016787)	enzyme binding(GO:0019899)	metal ion binding(GO:0046872)
MOUSE|MGI=MGI=88264|UniProtKB=O08529	Capn2	calcium-dependent cysteine-type endopeptidase activity(GO:0004198)	calcium ion binding(GO:0005509)	cytoskeletal protein binding(GO:0008092)	peptidase activity(GO:0008233)	cysteine-type peptidase activity(GO:0008234)	hydrolase activity(GO:0016787)	enzyme binding(GO:0019899)	protein-containing complex binding(GO:0044877)	metal ion binding(GO:0046872)
MOUSE|MGI=MGI=109486|UniProtKB=Q61171	Prdx2	peroxidase activity(GO:0004601)	protein binding(GO:0005515)	thioredoxin peroxidase activity(GO:0008379)	selenium binding(GO:0008430)	antioxidant activity(GO:0016209)	oxidoreductase activity(GO:0016491)	peroxiredoxin activity(GO:0051920)
MOUSE|MGI=MGI=1916417|UniProtKB=Q8BG95	Ppp1r12b	enzyme inhibitor activity(GO:0004857)	phosphatase regulator activity(GO:0019208)	protein kinase binding(GO:0019901)
MOUSE|MGI=MGI=1333795|UniProtKB=F8VQC1	Srp72	signal recognition particle binding(GO:0005047)	7S RNA binding(GO:0008312)	TPR domain binding(GO:0030911)	ribosome binding(GO:0043022)
MOUSE|MGI=MGI=101849|UniProtKB=P68040	Rack1	protein kinase C binding(GO:0005080)	protein binding(GO:0005515)	ion channel inhibitor activity(GO:0008200)	cysteine-type endopeptidase activator activity involved in apoptotic process(GO:0008656)	enzyme binding(GO:0019899)	protein phosphatase binding(GO:0019903)	protein tyrosine kinase inhibitor activity(GO:0030292)	cyclin binding(GO:0030332)	receptor tyrosine kinase binding(GO:0030971)	signaling adaptor activity(GO:0035591)	signaling receptor activity(GO:0038023)	SH2 domain binding(GO:0042169)	protein homodimerization activity(GO:0042803)	ribosome binding(GO:0043022)	BH3 domain binding(GO:0051434)
MOUSE|MGI=MGI=108517|UniProtKB=Q924W7	St5	guanyl-nucleotide exchange factor activity(GO:0005085)	Rab guanyl-nucleotide exchange factor activity(GO:0017112)
MOUSE|MGI=MGI=1913462|UniProtKB=Q9CQS8	Sec61b	ARF guanyl-nucleotide exchange factor activity(GO:0005086)	protein binding(GO:0005515)	ribosome binding(GO:0043022)	epidermal growth factor binding(GO:0048408)
MOUSE|MGI=MGI=1915266|UniProtKB=A2AMM0	Cavin4	GTPase activator activity(GO:0005096)
MOUSE|MGI=MGI=96690|UniProtKB=Q9Z2K1	Krt16	Mus musculus	structural molecule activity(GO:0005198)	structural constituent of cytoskeleton(GO:0005200)	protein binding(GO:0005515)
MOUSE|MGI=MGI=94885|UniProtKB=P31001	Desmin	structural constituent of cytoskeleton(GO:0005200)	protein binding(GO:0005515)	cytoskeletal protein binding(GO:0008092)	identical protein binding(GO:0042802)
MOUSE|MGI=MGI=95488|UniProtKB=P37889	Fbln2	extracellular matrix structural constituent(GO:0005201)	calcium ion binding(GO:0005509)	protein binding(GO:0005515)	extracellular matrix binding(GO:0050840)
MOUSE|MGI=MGI=1919815|UniProtKB=Q8CGB3	Uaca	protein binding(GO:0005515)
MOUSE|MGI=MGI=99695|UniProtKB=Q60598	Cttn	protein binding(GO:0005515)	profilin binding(GO:0005522)	actin filament binding(GO:0051015)	proline-rich region binding(GO:0070064)	Arp2/3 complex binding(GO:0071933)
MOUSE|MGI=MGI=107846|UniProtKB=Q9JIF0	Prmt1	protein binding(GO:0005515)	methyltransferase activity(GO:0008168)	N-methyltransferase activity(GO:0008170)	protein methyltransferase activity(GO:0008276)	methyl-CpG binding(GO:0008327)	histone-arginine N-methyltransferase activity(GO:0008469)	protein-arginine N-methyltransferase activity(GO:0016274)	[cytochrome c]-arginine N-methyltransferase activity(GO:0016275)	transferase activity(GO:0016740)	enzyme binding(GO:0019899)	snoRNP binding(GO:0030519)	protein-arginine omega-N monomethyltransferase activity(GO:0035241)	protein-arginine omega-N asymmetric methyltransferase activity(GO:0035242)	histone methyltransferase activity(GO:0042054)	identical protein binding(GO:0042802)	histone methyltransferase activity (H4-R3 specific)(GO:0044020)	mitogen-activated protein kinase p38 binding(GO:0048273)	S-adenosyl-L-methionine binding(GO:1904047)
MOUSE|MGI=MGI=101920|UniProtKB=P17427	Ap2a2	protein binding(GO:0005515)	lipid binding(GO:0008289)	kinase binding(GO:0019900)	protein kinase binding(GO:0019901)	protein domain specific binding(GO:0019904)	phosphatidylinositol binding(GO:0035091)	clathrin adaptor activity(GO:0035615)	protein-containing complex binding(GO:0044877)	disordered domain specific binding(GO:0097718)	cargo adaptor activity(GO:0140312)
MOUSE|MGI=MGI=101784|UniProtKB=Q6P5H2	Nestin	protein binding(GO:0005515)	intermediate filament binding(GO:0019215)	CCR5 chemokine receptor binding(GO:0031730)
MOUSE|MGI=MGI=2139083|UniProtKB=A2AUM9	Cep152	protein binding(GO:0005515)	protein kinase binding(GO:0019901)
MOUSE|MGI=MGI=104753|UniProtKB=Q810U3	Nfasc	protein binding(GO:0005515)	protein domain specific binding(GO:0019904)	protein binding involved in heterotypic cell-cell adhesion(GO:0086080)
MOUSE|MGI=MGI=1926395|UniProtKB=Q9ER69	Wtap	protein binding(GO:0005515)	identical protein binding(GO:0042802)
MOUSE|MGI=MGI=2441849|UniProtKB=Q8BFW7	Lpp	protein binding(GO:0005515)	metal ion binding(GO:0046872)
MOUSE|MGI=MGI=1289227|UniProtKB=Q9CQU5	Zwint	protein binding(GO:0005515)	protein N-terminus binding(GO:0047485)
MOUSE|MGI=MGI=97292|UniProtKB=E9Q1W3	Nebulin	protein binding(GO:0005515)	actin filament binding(GO:0051015)
MOUSE|MGI=MGI=96702|UniProtKB=Q922U2	Krt5	Mus musculus	protein binding(GO:0005515)	scaffold protein binding(GO:0097110)
MOUSE|MGI=MGI=1919735|UniProtKB=E9Q8Q6	Ccdc141	protein binding(GO:0005515)	cell-cell adhesion mediator activity(GO:0098632)
MOUSE|MGI=MGI=2443665|UniProtKB=E9Q7G0	Numa1	microtubule binding(GO:0008017)	protein C-terminus binding(GO:0008022)	lipid binding(GO:0008289)	tubulin binding(GO:0015631)	protein domain specific binding(GO:0019904)	phosphatidylinositol binding(GO:0035091)	protein-containing complex binding(GO:0044877)	microtubule plus-end binding(GO:0051010)	microtubule minus-end binding(GO:0051011)	dynein complex binding(GO:0070840)	disordered domain specific binding(GO:0097718)
MOUSE|MGI=MGI=2685055|UniProtKB=Q148W8	Dusp27	protein tyrosine/serine/threonine phosphatase activity(GO:0008138)	phosphatase activity(GO:0016791)
MOUSE|MGI=MGI=1915465|UniProtKB=Q80VD1	Fam98b	protein methyltransferase activity(GO:0008276)	identical protein binding(GO:0042802)
MOUSE|MGI=MGI=1917379|UniProtKB=Q91VA1	Slc44a4	choline transmembrane transporter activity(GO:0015220)	transmembrane transporter activity(GO:0022857)	thiamine pyrophosphate transmembrane transporter activity(GO:0090422)
MOUSE|MGI=MGI=102749|UniProtKB=Q61510	Trim25	transferase activity(GO:0016740)	ligase activity(GO:0016874)	RIG-I binding(GO:0039552)	metal ion binding(GO:0046872)	ubiquitin protein ligase activity(GO:0061630)
MOUSE|MGI=MGI=88224|UniProtKB=P14106	C1qb	identical protein binding(GO:0042802)
MOUSE|MGI=MGI=1860263|UniProtKB=Q9JK23	Psmg1	molecular adaptor activity(GO:0060090)	proteasome binding(GO:0070628)
MOUSE|MGI=MGI=2444926|UniProtKB=Q8BMK4	Ckap4	RNA binding(GO:0003723)
MOUSE|MGI=MGI=1915686|UniProtKB=Q9D1R9	Rpl34	structural constituent of ribosome(GO:0003735)
MOUSE|MGI=MGI=108517|UniProtKB=Q924W7	Denn2b	guanyl-nucleotide exchange factor activity(GO:0005085)
MOUSE|MGI=MGI=98869|UniProtKB=P68369	Tuba1a	GTP binding(GO:0005525)	identical protein binding(GO:0042802)	protein domain specific binding(GO:0019904)	structural constituent of cytoskeleton(GO:0005200)
MOUSE|UniProtKB=A0A0F7R	Mab106
MOUSE|MGI=MGI=3642601|UniProtKB=Q3USV5	Gm10421
MOUSE|MGI=MGI=3779903|UniProtKB=F6SVV1	Gm9493
MOUSE|MGI=MGI=2138628|UniProtKB=D3YYU8	Obsl1
MOUSE|MGI=MGI=3649931|UniProtKB=A0A1Y7VKY1	Gm11361
MOUSE|MGI=MGI=4937303|UniProtKB=F6QL70	Gm17669
MOUSE|UniProtKB=A2NVX0
MOUSE|UniProtKB=E9PZB3
MOUSE|UniProtKB=F6SVV1
MOUSE|UniProtKB=A0A0D5ZY64
MOUSE|UniProtKB=F6RSK3
MOUSE|UniProtKB=A2NU20
MOUSE|UniProtKB=D3Z795
MOUSE|UniProtKB=D2YW38

## Sheet: GO Molecular Fn Pie Chart
MOLECULAR FUNCTION	COUNT	COUNT (Values Only)
protein binding(GO:0005515)	78	78
RNA binding(GO:0003723)	62	62
structural constituent of ribosome(GO:0003735)	47	47
nucleic acid binding(GO:0003676)	27	27
DNA binding(GO:0003677)	28	28
identical protein binding(GO:0042802)	28	28
mRNA binding(GO:0003729)	25	25
nucleotide binding(GO:0000166)	21	21
actin binding(GO:0003779)	19	19
chromatin binding(GO:0003682)	11	11
molecular_function(GO:0003674)	10	10
RNA polymerase II cis-regulatory region sequence-specific DNA binding(GO:0000978)	9	9
Mus musculus	8	8
structural constituent of cytoskeleton(GO:0005200)	10	10
transcription coactivator activity(GO:0003713)	8	8
transferase activity(GO:0016740)	7	7
transcription coregulator activity(GO:0003712)	6	6
motor activity(GO:0003774)	5	5
DNA-binding transcription repressor activity	4	4
microfilament motor activity(GO:0000146)	4	4
RNA polymerase II transcription regulatory region sequence-specific DNA binding(GO:0000977)	3	3
tRNA binding(GO:0000049)	3	3
calcium-dependent cysteine-type endopeptidase activity(GO:0004198)	2	2
DNA-binding transcription factor activity	2	2
enzyme inhibitor activity(GO:0004857)	2	2
microtubule binding(GO:0008017)	2	2
molecular adaptor activity(GO:0060090)	2	2
protein methyltransferase activity(GO:0008276)	2	2
regulatory region RNA binding(GO:0001069)	2	2
adenine nucleotide transmembrane transporter activity(GO:0000295)	1	1
ARF guanyl-nucleotide exchange factor activity(GO:0005086)	1	1
choline transmembrane transporter activity(GO:0015220)	1	1
core promoter sequence-specific DNA binding(GO:0001046)	1	1
extracellular matrix structural constituent(GO:0005201)	1	1
GTPase activator activity(GO:0005096)	1	1
guanyl-nucleotide exchange factor activity(GO:0005085)	2	2
peroxidase activity(GO:0004601)	1	1
protein disulfide isomerase activity(GO:0003756)	1	1
protein kinase C binding(GO:0005080)	1	1
protein tyrosine/serine/threonine phosphatase activity(GO:0008138)	1	1
RNA cap binding(GO:0000339)	1	1
signal recognition particle binding(GO:0005047)	1	1
single-stranded DNA endodeoxyribonuclease activity(GO:0000014)	1	1
TFIID-class transcription factor complex binding(GO:0001094)	1	1
transcription corepressor binding(GO:0001222)	1	1
transcription regulatory region sequence-specific DNA binding(GO:0000976)	1	1
translation repressor activity	1	1
immunoglobulin receptro binding(GO:0034987)	1	1
troponin I binding(GO:0031013)	1	1
troponin T binding(GO: 0031014)	1	1

## Sheet: RNA and mRNA-BP table figure
SUM	RNA binding(GO:0003723)	mRNA binding(GO:0003729)	ID	GENE NAME	Molecular Function_1	Molecular Function_2	Molecular Function_3	Molecular Function_4	Molecular Function_5	Molecular Function_6	Molecular Function_7	Molecular Function_8	Molecular Function_9	Molecular Function_10	Molecular Function_11	Molecular Function_12	Molecular Function_13	Molecular Function_14	Molecular Function_15	Molecular Function_16	Molecular Function_17	Molecular Function_18	Molecular Function_19	Molecular Function_20	Molecular Function_21	Molecular Function_22	Molecular Function_23	Molecular Function_24	Molecular Function_25	Molecular Function_26	Molecular Function_27	Molecular Function_28	Molecular Function_29	Molecular Function_30	Molecular Function_31	Molecular Function_32	Molecular Function_33	Molecular Function_34
2	1	1	MOUSE|MGI=MGI=97791|UniProtKB=P17225	Ptbp1	single-stranded DNA endodeoxyribonuclease activity(GO:0000014)	regulatory region RNA binding(GO:0001069)	nucleic acid binding(GO:0003676)	single-stranded DNA binding(GO:0003697)	RNA binding(GO:0003723)	mRNA binding(GO:0003729)	protein binding(GO:0005515)	pre-mRNA binding(GO:0036002)	sequence-specific DNA binding(GO:0043565)
1	1	0	MOUSE|MGI=MGI=98423|UniProtKB=P32067	Ssb	tRNA binding(GO:0000049)	nucleic acid binding(GO:0003676)	RNA binding(GO:0003723)	poly(U) RNA binding(GO:0008266)	sequence-specific mRNA binding(GO:1990825)
2	1	1	MOUSE|MGI=MGI=108057|UniProtKB=P47911	Rpl6	tRNA binding(GO:0000049)	RNA binding(GO:0003723)	mRNA binding(GO:0003729)	structural constituent of ribosome(GO:0003735)	5.8S rRNA binding(GO:1990932)
1	1	0	MOUSE|MGI=MGI=1914347|UniProtKB=P63325	Rps10	tRNA binding(GO:0000049)	RNA binding(GO:0003723)	structural constituent of ribosome(GO:0003735)
0	0	0	MOUSE|MGI=MGI=1930780|UniProtKB=Q61879	Myosin-10	microfilament motor activity(GO:0000146)	nucleotide binding(GO:0000166)	motor activity(GO:0003774)	actin binding(GO:0003779)	protein binding(GO:0005515)	calmodulin binding(GO:0005516)	ATP binding(GO:0005524)	ATPase activity(GO:0016887)	actin-dependent ATPase activity(GO:0030898)	RNA stem-loop binding(GO:0035613)	identical protein binding(GO:0042802)	ADP binding(GO:0043531)	mRNA 5'-UTR binding(GO:0048027)	actin filament binding(GO:0051015)
0	0	0	MOUSE|MGI=MGI=104785|UniProtKB=Q64331	Myo6	microfilament motor activity(GO:0000146)	nucleotide binding(GO:0000166)	motor activity(GO:0003774)	actin binding(GO:0003779)	protein binding(GO:0005515)	calmodulin binding(GO:0005516)	ATP binding(GO:0005524)	actin-dependent ATPase activity(GO:0030898)	identical protein binding(GO:0042802)	actin filament binding(GO:0051015)
0	0	0	MOUSE|MGI=MGI=106621|UniProtKB=E9Q634	Myo1e	microfilament motor activity(GO:0000146)	nucleotide binding(GO:0000166)	motor activity(GO:0003774)	actin binding(GO:0003779)	calmodulin binding(GO:0005516)	ATP binding(GO:0005524)	lipid binding(GO:0008289)	ATPase activity(GO:0016887)	actin-dependent ATPase activity(GO:0030898)	phosphatidylinositol binding(GO:0035091)	protein-containing complex binding(GO:0044877)	actin filament binding(GO:0051015)
0	0	0	MOUSE|MGI=MGI=106908|UniProtKB=O70551	Srpk1	nucleotide binding(GO:0000166)	magnesium ion binding(GO:0000287)	protein kinase activity(GO:0004672)	protein serine/threonine kinase activity(GO:0004674)	MAP kinase activity(GO:0004707)	protein binding(GO:0005515)	ATP binding(GO:0005524)	kinase activity(GO:0016301)	transferase activity(GO:0016740)
1	1	0	MOUSE|MGI=MGI=1858195|UniProtKB=Q8VEK3	Hnrnpu	nucleotide binding(GO:0000166)	RNA polymerase II cis-regulatory region sequence-specific DNA binding(GO:0000978)	RNA polymerase II complex binding(GO:0000993)	TFIIH-class transcription factor complex binding(GO:0001097)	DNA binding(GO:0003677)	chromatin binding(GO:0003682)	double-stranded DNA binding(GO:0003690)	single-stranded DNA binding(GO:0003697)	transcription corepressor activity(GO:0003714)	RNA binding(GO:0003723)	double-stranded RNA binding(GO:0003725)	single-stranded RNA binding(GO:0003727)	mRNA 3'-UTR binding(GO:0003730)	actin binding(GO:0003779)	protein binding(GO:0005515)	ATP binding(GO:0005524)	poly(A) binding(GO:0008143)	snRNA binding(GO:0017069)	poly(C) RNA binding(GO:0017130)	chromatin DNA binding(GO:0031490)	poly(G) binding(GO:0034046)	pre-mRNA binding(GO:0036002)	identical protein binding(GO:0042802)	ribonucleoprotein complex binding(GO:0043021)	sequence-specific DNA binding(GO:0043565)	protein-containing complex binding(GO:0044877)	telomerase RNA binding(GO:0070034)	RNA polymerase II C-terminal domain binding(GO:0099122)	sequence-specific double-stranded DNA binding(GO:1990837)	promoter-specific chromatin binding(GO:1990841)
0	0	0	MOUSE|MGI=MGI=2442637|UniProtKB=Q569Z6	Thrap3	nucleotide binding(GO:0000166)	RNA polymerase II cis-regulatory region sequence-specific DNA binding(GO:0000978)	DNA binding(GO:0003677)	transcription coregulator activity(GO:0003712)	transcription coactivator activity(GO:0003713)	protein binding(GO:0005515)	ATP binding(GO:0005524)	thyroid hormone receptor binding(GO:0046966)	phosphoprotein binding(GO:0051219)
2	1	1	MOUSE|MGI=MGI=103064|UniProtKB=Q62167	Ddx3x	nucleotide binding(GO:0000166)	nucleic acid binding(GO:0003676)	DNA binding(GO:0003677)	DNA helicase activity(GO:0003678)	RNA binding(GO:0003723)	RNA helicase activity(GO:0003724)	mRNA binding(GO:0003729)	GTPase activity(GO:0003924)	helicase activity(GO:0004386)	protein binding(GO:0005515)	ATP binding(GO:0005524)	transcription factor binding(GO:0008134)	poly(A) binding(GO:0008143)	eukaryotic initiation factor 4E binding(GO:0008190)	hydrolase activity(GO:0016787)	ATPase activity(GO:0016887)	nucleoside-triphosphatase activity(GO:0017111)	translation initiation factor binding(GO:0031369)	RNA strand annealing activity(GO:0033592)	RNA stem-loop binding(GO:0035613)	gamma-tubulin binding(GO:0043015)	ribosomal small subunit binding(GO:0043024)	CTPase activity(GO:0043273)	protein serine/threonine kinase activator activity(GO:0043539)	mRNA 5'-UTR binding(GO:0048027)
1	1	0	MOUSE|MGI=MGI=2144727|UniProtKB=Q91VR5	Ddx1	nucleotide binding(GO:0000166)	nucleic acid binding(GO:0003676)	DNA binding(GO:0003677)	chromatin binding(GO:0003682)	transcription coregulator activity(GO:0003712)	RNA binding(GO:0003723)	double-stranded RNA binding(GO:0003725)	helicase activity(GO:0004386)	nuclease activity(GO:0004518)	exonuclease activity(GO:0004527)	protein binding(GO:0005515)	ATP binding(GO:0005524)	poly(A) binding(GO:0008143)	hydrolase activity(GO:0016787)	DNA/RNA helicase activity(GO:0033677)
2	1	1	MOUSE|MGI=MGI=1351465|UniProtKB=P97855	G3bp1	nucleotide binding(GO:0000166)	nucleic acid binding(GO:0003676)	DNA binding(GO:0003677)	RNA binding(GO:0003723)	mRNA binding(GO:0003729)	helicase activity(GO:0004386)	nuclease activity(GO:0004518)	endonuclease activity(GO:0004519)	protein binding(GO:0005515)	ATP binding(GO:0005524)	hydrolase activity(GO:0016787)
1	1	0	MOUSE|MGI=MGI=1099786|UniProtKB=O35286	Dhx15	nucleotide binding(GO:0000166)	nucleic acid binding(GO:0003676)	RNA binding(GO:0003723)	double-stranded RNA binding(GO:0003725)	helicase activity(GO:0004386)	protein binding(GO:0005515)	ATP binding(GO:0005524)	hydrolase activity(GO:0016787)
2	1	1	MOUSE|MGI=MGI=104976|UniProtKB=P54823	Ddx6	nucleotide binding(GO:0000166)	nucleic acid binding(GO:0003676)	RNA binding(GO:0003723)	mRNA binding(GO:0003729)	helicase activity(GO:0004386)	ATP binding(GO:0005524)	hydrolase activity(GO:0016787)	protein domain specific binding(GO:0019904)
1	1	0	MOUSE|MGI=MGI=107995|UniProtKB=Q9EPU0	Upf1	nucleotide binding(GO:0000166)	DNA binding(GO:0003677)	chromatin binding(GO:0003682)	RNA binding(GO:0003723)	RNA helicase activity(GO:0003724)	helicase activity(GO:0004386)	protein binding(GO:0005515)	ATP binding(GO:0005524)	zinc ion binding(GO:0008270)	hydrolase activity(GO:0016787)	telomeric DNA binding(GO:0042162)	metal ion binding(GO:0046872)
0	0	0	MOUSE|MGI=MGI=1931527|UniProtKB=P43274	Hist1h1e	nucleotide binding(GO:0000166)	DNA binding(GO:0003677)	double-stranded DNA binding(GO:0003690)	calcium ion binding(GO:0005509)	protein binding(GO:0005515)	ATP binding(GO:0005524)	GTP binding(GO:0005525)	AMP binding(GO:0016208)	nucleosomal DNA binding(GO:0031492)	dATP binding(GO:0032564)	ADP binding(GO:0043531)
0	0	0	MOUSE|MGI=MGI=107804|UniProtKB=P05213	Tuba1b	nucleotide binding(GO:0000166)	double-stranded RNA binding(GO:0003725)	GTPase activity(GO:0003924)	structural constituent of cytoskeleton(GO:0005200)	protein binding(GO:0005515)	GTP binding(GO:0005525)	ubiquitin protein ligase binding(GO:0031625)
0	0	0	MOUSE|MGI=MGI=1923686|UniProtKB=Q8BFR5	Tufm	Mus musculus	nucleotide binding(GO:0000166)	translation elongation factor activity(GO:0003746)	GTPase activity(GO:0003924)	GTP binding(GO:0005525)
0	0	0	MOUSE|MGI=MGI=107716|UniProtKB=F8VQB6	Myo10	nucleotide binding(GO:0000166)	motor activity(GO:0003774)	actin binding(GO:0003779)	protein binding(GO:0005515)	calmodulin binding(GO:0005516)	ATP binding(GO:0005524)	spectrin binding(GO:0030507)	actin filament binding(GO:0051015)
0	0	0	MOUSE|MGI=MGI=1913963|UniProtKB=P61161	Actr2	nucleotide binding(GO:0000166)	actin binding(GO:0003779)	structural constituent of cytoskeleton(GO:0005200)	ATP binding(GO:0005524)	cytoskeletal protein binding(GO:0008092)	actin filament binding(GO:0051015)
0	0	0	MOUSE|MGI=MGI=2442982|UniProtKB=P61028	RAB8B	nucleotide binding(GO:0000166)	GTPase activity(GO:0003924)	signaling receptor binding(GO:0005102)	protein binding(GO:0005515)	GTP binding(GO:0005525)	GDP binding(GO:0019003)	TPR domain binding(GO:0030911)
0	0	0	MOUSE|MGI=MGI=1915201|UniProtKB=Q922F4	Tubb6	nucleotide binding(GO:0000166)	GTPase activity(GO:0003924)	structural constituent of cytoskeleton(GO:0005200)	GTP binding(GO:0005525)
0	0	0	MOUSE|MGI=MGI=1095409|UniProtKB=P68373	Tuba1c	nucleotide binding(GO:0000166)	GTPase activity(GO:0003924)	structural constituent of cytoskeleton(GO:0005200)	GTP binding(GO:0005525)
0	0	0	MOUSE|MGI=MGI=2447072|UniProtKB=Q52KG5	Kif26a	nucleotide binding(GO:0000166)	protein binding(GO:0005515)	ATP binding(GO:0005524)	microtubule binding(GO:0008017)
0	0	0	MOUSE|MGI=MGI=1353496|UniProtKB=P51881	Slc25a5	adenine nucleotide transmembrane transporter activity(GO:0000295)	transmembrane transporter activity(GO:0022857)	ubiquitin protein ligase binding(GO:0031625)
1	1	0	MOUSE|MGI=MGI=1890165|UniProtKB=Q6ZQ58	Larp1	RNA cap binding(GO:0000339)	RNA 7-methylguanosine cap binding(GO:0000340)	RNA binding(GO:0003723)	mRNA 3'-UTR binding(GO:0003730)	eukaryotic initiation factor 4E binding(GO:0008190)	translation activator activity(GO:0008494)	translation initiation factor binding(GO:0031369)	ribosomal small subunit binding(GO:0043024)	mRNA 5'-UTR binding(GO:0048027)
2	1	1	MOUSE|MGI=MGI=1338779|UniProtKB=O35295	Purb	translation repressor activity	mRNA regulatory element binding(GO:0000900)	RNA polymerase II transcription regulatory region sequence-specific DNA binding(GO:0000977)	DNA-binding transcription repressor activity	RNA polymerase II-specific(GO:0001227)	DNA binding(GO:0003677)	double-stranded DNA binding(GO:0003690)	single-stranded DNA binding(GO:0003697)	DNA-binding transcription factor activity(GO:0003700)	RNA binding(GO:0003723)	mRNA binding(GO:0003729)	protein binding(GO:0005515)	transcription factor binding(GO:0008134)	purine-rich negative regulatory element binding(GO:0032422)	sequence-specific DNA binding(GO:0043565)	SMAD binding(GO:0046332)
0	0	0	MOUSE|MGI=MGI=103038|UniProtKB=P42227	Stat3	transcription regulatory region sequence-specific DNA binding(GO:0000976)	RNA polymerase II cis-regulatory region sequence-specific DNA binding(GO:0000978)	DNA-binding transcription factor activity	RNA polymerase II-specific(GO:0000981)	RNA polymerase II repressing transcription factor binding(GO:0001103)	DNA-binding transcription activator activity	RNA polymerase II-specific(GO:0001228)	DNA binding(GO:0003677)	DNA-binding transcription factor activity(GO:0003700)	nuclear receptor activity(GO:0004879)	protein binding(GO:0005515)	transcription factor binding(GO:0008134)	protein kinase binding(GO:0019901)	protein phosphatase binding(GO:0019903)	chromatin DNA binding(GO:0031490)	CCR5 chemokine receptor binding(GO:0031730)	glucocorticoid receptor binding(GO:0035259)	identical protein binding(GO:0042802)	protein homodimerization activity(GO:0042803)	sequence-specific DNA binding(GO:0043565)	protein dimerization activity(GO:0046983)	primary miRNA binding(GO:0070878)
1	1	0	MOUSE|MGI=MGI=2137670|UniProtKB=Q9JKB3	Ybx3	RNA polymerase II transcription regulatory region sequence-specific DNA binding(GO:0000977)	RNA polymerase II cis-regulatory region sequence-specific DNA binding(GO:0000978)	DNA-binding transcription repressor activity	RNA polymerase II-specific(GO:0001227)	nucleic acid binding(GO:0003676)	DNA binding(GO:0003677)	single-stranded DNA binding(GO:0003697)	RNA binding(GO:0003723)	mRNA 3'-UTR binding(GO:0003730)	protein binding(GO:0005515)	ribonucleoprotein complex binding(GO:0043021)	polysome binding(GO:1905538)
0	0	0	MOUSE|MGI=MGI=1340806|UniProtKB=P11103	Parp1	RNA polymerase II transcription regulatory region sequence-specific DNA binding(GO:0000977)	DNA-binding transcription activator activity	RNA polymerase II-specific(GO:0001228)	DNA binding(GO:0003677)	chromatin binding(GO:0003682)	NAD+ ADP-ribosyltransferase activity(GO:0003950)	protein binding(GO:0005515)	transcription factor binding(GO:0008134)	zinc ion binding(GO:0008270)	transferase activity(GO:0016740)	transferase activity	transferring glycosyl groups(GO:0016757)	enzyme binding(GO:0019899)	protein kinase binding(GO:0019901)	estrogen receptor binding(GO:0030331)	identical protein binding(GO:0042802)	histone deacetylase binding(GO:0042826)	SMAD binding(GO:0046332)	metal ion binding(GO:0046872)	protein N-terminus binding(GO:0047485)	NAD binding(GO:0051287)	R-SMAD binding(GO:0070412)	NAD DNA ADP-ribosyltransferase activity(GO:0140294)	protein ADP-ribosylase activity(GO:1990404)
1	0	1	MOUSE|MGI=MGI=104592|UniProtKB=Q8C854	Myef2	RNA polymerase II cis-regulatory region sequence-specific DNA binding(GO:0000978)	DNA-binding transcription repressor activity	RNA polymerase II-specific(GO:0001227)	mRNA binding(GO:0003729)
2	1	1	MOUSE|MGI=MGI=99146|UniProtKB=P62960	Ybx1	RNA polymerase II cis-regulatory region sequence-specific DNA binding(GO:0000978)	DNA-binding transcription activator activity	RNA polymerase II-specific(GO:0001228)	p53 binding(GO:0002039)	nucleic acid binding(GO:0003676)	DNA binding(GO:0003677)	chromatin binding(GO:0003682)	single-stranded DNA binding(GO:0003697)	RNA binding(GO:0003723)	mRNA binding(GO:0003729)	protein binding(GO:0005515)	transcription factor binding(GO:0008134)	miRNA binding(GO:0035198)	sequence-specific DNA binding(GO:0043565)	GTPase binding(GO:0051020)	C5-methylcytidine-containing RNA binding(GO:0062153)	sequence-specific double-stranded DNA binding(GO:1990837)
0	0	0	MOUSE|MGI=MGI=98788|UniProtKB=Q04750	Top1	RNA polymerase II cis-regulatory region sequence-specific DNA binding(GO:0000978)	DNA binding(GO:0003677)	chromatin binding(GO:0003682)	double-stranded DNA binding(GO:0003690)	single-stranded DNA binding(GO:0003697)	DNA topoisomerase activity(GO:0003916)	DNA topoisomerase type I (single strand cut	ATP-independent) activity(GO:0003917)	protein serine/threonine kinase activity(GO:0004674)	ATP binding(GO:0005524)	isomerase activity(GO:0016853)	protein domain specific binding(GO:0019904)	chromatin DNA binding(GO:0031490)	protein-containing complex binding(GO:0044877)	supercoiled DNA binding(GO:0097100)
0	0	0	MOUSE|MGI=MGI=104811|UniProtKB=P11031	Sub1	RNA polymerase II cis-regulatory region sequence-specific DNA binding(GO:0000978)	DNA binding(GO:0003677)	single-stranded DNA binding(GO:0003697)	transcription coactivator activity(GO:0003713)	identical protein binding(GO:0042802)
0	0	0	MOUSE|MGI=MGI=1914750|UniProtKB=Q8CH18	Ccar1	RNA polymerase II cis-regulatory region sequence-specific DNA binding(GO:0000978)	transcription coactivator activity(GO:0003713)	transcription corepressor activity(GO:0003714)	protein binding(GO:0005515)	nuclear receptor transcription coactivator activity(GO:0030374)
2	1	1	MOUSE|MGI=MGI=1345635|UniProtKB=P60335	Pcbp1	DNA-binding transcription factor activity	RNA polymerase II-specific(GO:0000981)	nucleic acid binding(GO:0003676)	DNA binding(GO:0003677)	single-stranded DNA binding(GO:0003697)	RNA binding(GO:0003723)	mRNA binding(GO:0003729)	protein binding(GO:0005515)	translation activator activity(GO:0008494)	sequence-specific single stranded DNA binding(GO:0098847)
1	1	0	MOUSE|MGI=MGI=106184|UniProtKB=Q61937	Npm1	core promoter sequence-specific DNA binding(GO:0001046)	p53 binding(GO:0002039)	nucleic acid binding(GO:0003676)	DNA binding(GO:0003677)	chromatin binding(GO:0003682)	transcription coactivator activity(GO:0003713)	RNA binding(GO:0003723)	protein kinase inhibitor activity(GO:0004860)	protein binding(GO:0005515)	ATP binding(GO:0005524)	phosphatidylinositol-3	4	5-trisphosphate binding(GO:0005547)	transcription factor binding(GO:0008134)	rRNA binding(GO:0019843)	enzyme binding(GO:0019899)	protein kinase binding(GO:0019901)	Tat protein binding(GO:0030957)	activating transcription factor binding(GO:0033613)	histone binding(GO:0042393)	identical protein binding(GO:0042802)	protein homodimerization activity(GO:0042803)	ribosomal large subunit binding(GO:0043023)	ribosomal small subunit binding(GO:0043024)	protein kinase B binding(GO:0043422)	protein N-terminus binding(GO:0047485)	NF-kappaB binding(GO:0051059)	unfolded protein binding(GO:0051082)
1	1	0	MOUSE|MGI=MGI=104819|UniProtKB=O88569	Hnrnpa2b1	regulatory region RNA binding(GO:0001069)	nucleic acid binding(GO:0003676)	RNA binding(GO:0003723)	mRNA 3'-UTR binding(GO:0003730)	miRNA binding(GO:0035198)	identical protein binding(GO:0042802)	single-stranded telomeric DNA binding(GO:0043047)	DNA polymerase binding(GO:0070182)	pre-mRNA intronic binding(GO:0097157)	G-rich strand telomeric DNA binding(GO:0098505)	N6-methyladenosine-containing RNA binding(GO:1990247)	mRNA CDS binding(GO:1990715)
0	0	0	MOUSE|MGI=MGI=1916996|UniProtKB=Q3UFB2	Znhit6	TFIID-class transcription factor complex binding(GO:0001094)	enzyme binding(GO:0019899)	identical protein binding(GO:0042802)	metal ion binding(GO:0046872)	ATPase binding(GO:0051117)
0	0	0	MOUSE|MGI=MGI=1349390|UniProtKB=Q9QYX7	Pclo	transcription corepressor binding(GO:0001222)	calcium ion binding(GO:0005509)	protein binding(GO:0005515)	profilin binding(GO:0005522)	calcium-dependent phospholipid binding(GO:0005544)	metal ion binding(GO:0046872)	structural constituent of presynaptic active zone(GO:0098882)
0	0	0	MOUSE|MGI=MGI=1913325|UniProtKB=Q9CRB9	Chchd3	DNA-binding transcription repressor activity	RNA polymerase II-specific(GO:0001227)	protein binding(GO:0005515)	phosphatase binding(GO:0019902)	molecular adaptor activity(GO:0060090)
0	0	0	MOUSE|MGI=MGI=1917848|UniProtKB=Q9CS72	Filip1	molecular_function(GO:0003674)
0	0	0	MOUSE|MGI=MGI=2673709|UniProtKB=Q8C3Y4	Kntc1	molecular_function(GO:0003674)
0	0	0	MOUSE|MGI=MGI=1924305|UniProtKB=Q3UV17	Krt76	Mus musculus	molecular_function(GO:0003674)
0	0	0	MOUSE|MGI=MGI=2442356|UniProtKB=Q5SXY1	Cytospin-B	molecular_function(GO:0003674)
0	0	0	MOUSE|MGI=MGI=1921840|UniProtKB=Q99LW0	Ankrd10	molecular_function(GO:0003674)
0	0	0	MOUSE|MGI=MGI=1201789|UniProtKB=P83882	Rpl36a	molecular_function(GO:0003674)
0	0	0	MOUSE|MGI=MGI=2685114|UniProtKB=A0A0M3U1B0	Sycp2l	molecular_function(GO:0003674)
0	0	0	MOUSE|MGI=MGI=1922014|UniProtKB=Q9DBS5	Klc4	molecular_function(GO:0003674)	microtubule motor activity(GO:0003777)
0	0	0	MOUSE|MGI=MGI=1930849|UniProtKB=Q9JJU8	Sh3bgrl	molecular_function(GO:0003674)	SH3 domain binding(GO:0017124)
0	0	0	MOUSE|MGI=MGI=1354740|UniProtKB=Q9WUZ7	Sh3bgr	molecular_function(GO:0003674)	SH3 domain binding(GO:0017124)
1	1	0	MOUSE|MGI=MGI=97286|UniProtKB=P09405	Nucleolin	nucleic acid binding(GO:0003676)	DNA binding(GO:0003677)	single-stranded DNA binding(GO:0003697)	RNA binding(GO:0003723)	signaling receptor binding(GO:0005102)	calcium ion binding(GO:0005509)	protein binding(GO:0005515)	protein C-terminus binding(GO:0008022)	selenocysteine insertion sequence binding(GO:0035368)	rRNA primary transcript binding(GO:0042134)	telomeric DNA binding(GO:0042162)	histone binding(GO:0042393)	identical protein binding(GO:0042802)	laminin binding(GO:0043236)	sequence-specific DNA binding(GO:0043565)	DNA topoisomerase binding(GO:0044547)	mRNA 5'-UTR binding(GO:0048027)	ErbB-4 class receptor binding(GO:1990631)
1	1	0	MOUSE|MGI=MGI=1330294|UniProtKB=Q99020	Hnrnpab	nucleic acid binding(GO:0003676)	DNA binding(GO:0003677)	DNA-binding transcription factor activity(GO:0003700)	RNA binding(GO:0003723)	protein binding(GO:0005515)	sequence-specific DNA binding(GO:0043565)	sequence-specific double-stranded DNA binding(GO:1990837)
0	0	0	MOUSE|MGI=MGI=1926033|UniProtKB=B2RRD7	Brpf1	nucleic acid binding(GO:0003676)	DNA binding(GO:0003677)	histone binding(GO:0042393)	histone acetyltransferase activity (H3-K23 specific)(GO:0043994)	metal ion binding(GO:0046872)
1	1	0	MOUSE|MGI=MGI=1913144|UniProtKB=Q9JJW6	Alyref	nucleic acid binding(GO:0003676)	single-stranded DNA binding(GO:0003697)	RNA binding(GO:0003723)
1	1	0	MOUSE|MGI=MGI=1341044|UniProtKB=O08583	Alyref	nucleic acid binding(GO:0003676)	single-stranded DNA binding(GO:0003697)	RNA binding(GO:0003723)
1	1	0	MOUSE|MGI=MGI=99960|UniProtKB=Q61545	Ewsr1	nucleic acid binding(GO:0003676)	transcription coregulator activity(GO:0003712)	RNA binding(GO:0003723)	protein binding(GO:0005515)	calmodulin binding(GO:0005516)	metal ion binding(GO:0046872)
1	1	0	MOUSE|MGI=MGI=104820|UniProtKB=P49312	Hnrnpa1	nucleic acid binding(GO:0003676)	RNA binding(GO:0003723)
1	1	0	MOUSE|MGI=MGI=92356|UniProtKB=Q91W50	Csde1	nucleic acid binding(GO:0003676)	RNA binding(GO:0003723)
2	1	1	MOUSE|MGI=MGI=1100851|UniProtKB=P70372	Elavl1	nucleic acid binding(GO:0003676)	RNA binding(GO:0003723)	double-stranded RNA binding(GO:0003725)	mRNA binding(GO:0003729)	mRNA 3'-UTR binding(GO:0003730)	protein binding(GO:0005515)	AU-rich element binding(GO:0017091)	protein kinase binding(GO:0019901)	miRNA binding(GO:0035198)	mRNA 3'-UTR AU-rich region binding(GO:0035925)	protein homodimerization activity(GO:0042803)
2	1	1	MOUSE|MGI=MGI=99256|UniProtKB=Q8VDJ3	Vigilin	nucleic acid binding(GO:0003676)	RNA binding(GO:0003723)	mRNA binding(GO:0003729)
2	1	1	MOUSE|MGI=MGI=2442040|UniProtKB=P97379	G3bp2	nucleic acid binding(GO:0003676)	RNA binding(GO:0003723)	mRNA binding(GO:0003729)
2	1	1	MOUSE|MGI=MGI=1349722|UniProtKB=P29341	Pabpc1	nucleic acid binding(GO:0003676)	RNA binding(GO:0003723)	mRNA binding(GO:0003729)	mRNA 3'-UTR binding(GO:0003730)	protein binding(GO:0005515)	protein C-terminus binding(GO:0008022)	poly(A) binding(GO:0008143)	poly(U) RNA binding(GO:0008266)
2	1	1	MOUSE|MGI=MGI=1891690|UniProtKB=Q7TMK9	Syncrip	nucleic acid binding(GO:0003676)	RNA binding(GO:0003723)	mRNA binding(GO:0003729)	poly(A) binding(GO:0008143)	mRNA 5'-UTR binding(GO:0048027)
2	1	1	MOUSE|MGI=MGI=1298379|UniProtKB=Q8K310	Matrin-3	nucleic acid binding(GO:0003676)	RNA binding(GO:0003723)	mRNA binding(GO:0003729)	zinc ion binding(GO:0008270)	miRNA binding(GO:0035198)	identical protein binding(GO:0042802)	metal ion binding(GO:0046872)
2	1	1	MOUSE|MGI=MGI=1929092|UniProtKB=Q8C2Q3	Rbm14	nucleic acid binding(GO:0003676)	RNA binding(GO:0003723)	mRNA binding(GO:0003729)	nuclear receptor transcription coactivator activity(GO:0030374)
2	1	1	MOUSE|MGI=MGI=1890577|UniProtKB=Q8VE97	Srsf4	nucleic acid binding(GO:0003676)	RNA binding(GO:0003723)	mRNA binding(GO:0003729)	sequence-specific mRNA binding(GO:1990825)
0	0	0	MOUSE|MGI=MGI=109274|UniProtKB=Q62318	Trim28	DNA binding(GO:0003677)	chromatin binding(GO:0003682)	transcription coactivator activity(GO:0003713)	transcription corepressor activity(GO:0003714)	protein kinase activity(GO:0004672)	ubiquitin-protein transferase activity(GO:0004842)	protein binding(GO:0005515)	zinc ion binding(GO:0008270)	transferase activity(GO:0016740)	SUMO transferase activity(GO:0019789)	ubiquitin protein ligase binding(GO:0031625)	Krueppel-associated box domain binding(GO:0035851)	sequence-specific DNA binding(GO:0043565)	metal ion binding(GO:0046872)	chromo shadow domain binding(GO:0070087)	promoter-specific chromatin binding(GO:1990841)
0	0	0	MOUSE|MGI=MGI=2142116|UniProtKB=Q99JF8	Psip1	DNA binding(GO:0003677)	chromatin binding(GO:0003682)	transcription coactivator activity(GO:0003713)	activating transcription factor binding(GO:0033613)	supercoiled DNA binding(GO:0097100)
0	0	0	MOUSE|MGI=MGI=1931523|UniProtKB=P43275	Hist1h1a	DNA binding(GO:0003677)	double-stranded DNA binding(GO:0003690)	protein binding(GO:0005515)	heparin binding(GO:0008201)	nucleosomal DNA binding(GO:0031492)
0	0	0	MOUSE|MGI=MGI=1917580|UniProtKB=Q8K019	Bclaf1	DNA binding(GO:0003677)	transcription coregulator activity(GO:0003712)	protein binding(GO:0005515)
2	1	1	MOUSE|MGI=MGI=98073|UniProtKB=P14148	Rpl7	DNA binding(GO:0003677)	RNA binding(GO:0003723)	mRNA binding(GO:0003729)	structural constituent of ribosome(GO:0003735)	5S rRNA binding(GO:0008097)	identical protein binding(GO:0042802)
0	0	0	MOUSE|MGI=MGI=87991|UniProtKB=P07724	Alb	DNA binding(GO:0003677)	fatty acid binding(GO:0005504)	protein binding(GO:0005515)	drug binding(GO:0008144)	zinc ion binding(GO:0008270)	lipid binding(GO:0008289)	toxic substance binding(GO:0015643)	oxygen binding(GO:0019825)	enzyme binding(GO:0019899)	pyridoxal phosphate binding(GO:0030170)	identical protein binding(GO:0042802)	metal ion binding(GO:0046872)	chaperone binding(GO:0051087)	exogenous protein binding(GO:0140272)	enterobactin binding(GO:1903981)
0	0	0	MOUSE|MGI=MGI=2448383|UniProtKB=P10853	Hist1h2bj	DNA binding(GO:0003677)	identical protein binding(GO:0042802)
0	0	0	MOUSE|MGI=MGI=107470|UniProtKB=Q08288	Lyar	DNA binding(GO:0003677)	identical protein binding(GO:0042802)	metal ion binding(GO:0046872)
0	0	0	MOUSE|MGI=MGI=1919286|UniProtKB=Q9JIX0	ENY2	chromatin binding(GO:0003682)	transcription coactivator activity(GO:0003713)	nuclear receptor transcription coactivator activity(GO:0030374)
0	0	0	MOUSE|MGI=MGI=88548|UniProtKB=P67871	Csnk2b	chromatin binding(GO:0003682)	protein serine/threonine kinase activity(GO:0004674)	signaling receptor binding(GO:0005102)	protein binding(GO:0005515)	transcription factor binding(GO:0008134)	protein kinase regulator activity(GO:0019887)	protein domain specific binding(GO:0019904)	identical protein binding(GO:0042802)	ribonucleoprotein complex binding(GO:0043021)	metal ion binding(GO:0046872)
0	0	0	MOUSE|MGI=MGI=1338762|UniProtKB=O70433	Fhl2	transcription coregulator activity(GO:0003712)	transcription corepressor activity(GO:0003714)	protein binding(GO:0005515)	transcription factor binding(GO:0008134)	identical protein binding(GO:0042802)	bHLH transcription factor binding(GO:0043425)	metal ion binding(GO:0046872)
1	1	0	MOUSE|MGI=MGI=1353633|UniProtKB=P56959	Fus	transcription coregulator activity(GO:0003712)	RNA binding(GO:0003723)	mRNA 3'-UTR binding(GO:0003730)	protein binding(GO:0005515)	estrogen receptor binding(GO:0030331)	myosin V binding(GO:0031489)	ionotropic glutamate receptor binding(GO:0035255)	retinoid X receptor binding(GO:0046965)	thyroid hormone receptor binding(GO:0046966)
1	1	0	MOUSE|MGI=MGI=1922946|UniProtKB=Q91YR7	Prpf6	transcription coactivator activity(GO:0003713)	RNA binding(GO:0003723)	ribonucleoprotein complex binding(GO:0043021)	androgen receptor binding(GO:0050681)
1	1	0	MOUSE|MGI=MGI=98932|UniProtKB=P20152	Vim	RNA binding(GO:0003723)	double-stranded RNA binding(GO:0003725)	structural constituent of cytoskeleton(GO:0005200)	structural constituent of eye lens(GO:0005212)	protein binding(GO:0005515)	kinase binding(GO:0019900)	protein kinase binding(GO:0019901)	protein domain specific binding(GO:0019904)	identical protein binding(GO:0042802)	protein phosphatase 2A binding(GO:0051721)	scaffold protein binding(GO:0097110)	keratin filament binding(GO:1990254)
2	1	1	MOUSE|MGI=MGI=2385206|UniProtKB=Q6PHQ9	Pabpc4	RNA binding(GO:0003723)	mRNA binding(GO:0003729)	mRNA 3'-UTR binding(GO:0003730)	poly(A) binding(GO:0008143)	poly(U) RNA binding(GO:0008266)
2	1	1	MOUSE|MGI=MGI=105110|UniProtKB=P25444	Rps2	RNA binding(GO:0003723)	mRNA binding(GO:0003729)	structural constituent of ribosome(GO:0003735)	fibroblast growth factor binding(GO:0017134)	enzyme binding(GO:0019899)	protein-containing complex binding(GO:0044877)
1	1	0	MOUSE|MGI=MGI=1913659|UniProtKB=Q8BVY0	Rsl1d1	RNA binding(GO:0003723)	mRNA 3'-UTR binding(GO:0003730)	protein binding(GO:0005515)	mRNA 5'-UTR binding(GO:0048027)
1	1	0	MOUSE|MGI=MGI=1349723|UniProtKB=Q62029	Pabpc2	RNA binding(GO:0003723)	mRNA 3'-UTR binding(GO:0003730)	poly(A) binding(GO:0008143)	poly(U) RNA binding(GO:0008266)
1	1	0	MOUSE|MGI=MGI=98003|UniProtKB=P35980	Rpl18	RNA binding(GO:0003723)	structural constituent of ribosome(GO:0003735)
1	1	0	MOUSE|MGI=MGI=1343877|UniProtKB=P53026	Rpl10a	RNA binding(GO:0003723)	structural constituent of ribosome(GO:0003735)
1	1	0	MOUSE|MGI=MGI=105922|UniProtKB=P47963	Rpl13	RNA binding(GO:0003723)	structural constituent of ribosome(GO:0003735)
1	1	0	MOUSE|MGI=MGI=98118|UniProtKB=P14131	Rps16	RNA binding(GO:0003723)	structural constituent of ribosome(GO:0003735)
1	1	0	MOUSE|MGI=MGI=1913730|UniProtKB=Q9CZM2	Rpl15	RNA binding(GO:0003723)	structural constituent of ribosome(GO:0003735)
1	1	0	MOUSE|MGI=MGI=1914365|UniProtKB=Q9CR57	Rpl14	RNA binding(GO:0003723)	structural constituent of ribosome(GO:0003735)
1	1	0	MOUSE|MGI=MGI=1915141|UniProtKB=Q9D8E6	Rpl4	RNA binding(GO:0003723)	structural constituent of ribosome(GO:0003735)	protein binding(GO:0005515)	5S rRNA binding(GO:0008097)
1	1	0	MOUSE|MGI=MGI=1350927|UniProtKB=P62918	Rpl8	RNA binding(GO:0003723)	structural constituent of ribosome(GO:0003735)	protein binding(GO:0005515)	rRNA binding(GO:0019843)
1	1	0	MOUSE|MGI=MGI=98002|UniProtKB=P35979	Rpl12	RNA binding(GO:0003723)	structural constituent of ribosome(GO:0003735)	protein binding(GO:0005515)	rRNA binding(GO:0019843)	large ribosomal subunit rRNA binding(GO:0070180)
1	1	0	MOUSE|MGI=MGI=3040672|UniProtKB=P62751	Rpl23a	RNA binding(GO:0003723)	structural constituent of ribosome(GO:0003735)	protein binding(GO:0005515)	rRNA binding(GO:0019843)	large ribosomal subunit rRNA binding(GO:0070180)	TORC2 complex binding(GO:1904841)
1	1	0	MOUSE|MGI=MGI=106022|UniProtKB=P61255	Rpl26	RNA binding(GO:0003723)	structural constituent of ribosome(GO:0003735)	protein binding(GO:0005515)	mRNA 5'-UTR binding(GO:0048027)
1	1	0	MOUSE|MGI=MGI=1351605|UniProtKB=P27659	Rpl3	RNA binding(GO:0003723)	structural constituent of ribosome(GO:0003735)	5S rRNA binding(GO:0008097)
1	1	0	MOUSE|MGI=MGI=1333780|UniProtKB=Q9CZX8	Rps19	RNA binding(GO:0003723)	structural constituent of ribosome(GO:0003735)	fibroblast growth factor binding(GO:0017134)	protein kinase binding(GO:0019901)	translation initiation factor binding(GO:0031369)	identical protein binding(GO:0042802)
1	1	0	MOUSE|MGI=MGI=98158|UniProtKB=P62702	Rps4x	Mus musculus	RNA binding(GO:0003723)	structural constituent of ribosome(GO:0003735)	rRNA binding(GO:0019843)
1	1	0	MOUSE|MGI=MGI=1351329|UniProtKB=P62281	Rps11	RNA binding(GO:0003723)	structural constituent of ribosome(GO:0003735)	rRNA binding(GO:0019843)
1	1	0	MOUSE|MGI=MGI=1924096|UniProtKB=Q6ZWN5	Rps9	RNA binding(GO:0003723)	structural constituent of ribosome(GO:0003735)	rRNA binding(GO:0019843)	translation regulator activity(GO:0045182)	5.8S rRNA binding(GO:1990932)
1	1	0	MOUSE|MGI=MGI=98037|UniProtKB=P62889	Rpl30	RNA binding(GO:0003723)	structural constituent of ribosome(GO:0003735)	selenocysteine insertion sequence binding(GO:0035368)
1	1	0	MOUSE|MGI=MGI=98020|UniProtKB=P84099	Rpl19	RNA binding(GO:0003723)	structural constituent of ribosome(GO:0003735)	large ribosomal subunit rRNA binding(GO:0070180)	5.8S rRNA binding(GO:1990932)
1	1	0	MOUSE|MGI=MGI=1353472|UniProtKB=P12970	Rpl7a	RNA binding(GO:0003723)	protein binding(GO:0005515)
1	1	0	MOUSE|MGI=MGI=2179381|UniProtKB=Q99PV0	Prpf8	RNA binding(GO:0003723)	U6 snRNA binding(GO:0017070)	U1 snRNA binding(GO:0030619)	U2 snRNA binding(GO:0030620)	U5 snRNA binding(GO:0030623)	K63-linked polyubiquitin modification-dependent protein binding(GO:0070530)	pre-mRNA intronic binding(GO:0097157)
1	1	0	MOUSE|MGI=MGI=98344|UniProtKB=P62315	Snrpd1	RNA binding(GO:0003723)	U1 snRNP binding(GO:1990446)
1	0	1	MOUSE|MGI=MGI=1351455|UniProtKB=P19253	Rpl13a	mRNA binding(GO:0003729)	structural constituent of ribosome(GO:0003735)
1	0	1	MOUSE|MGI=MGI=98159|UniProtKB=P62754	Rps6	mRNA binding(GO:0003729)	structural constituent of ribosome(GO:0003735)	protein binding(GO:0005515)	protein kinase binding(GO:0019901)
1	0	1	MOUSE|MGI=MGI=1202063|UniProtKB=P97351	Rps3a1	mRNA binding(GO:0003729)	structural constituent of ribosome(GO:0003735)	protein binding(GO:0005515)	translation initiation factor binding(GO:0031369)
1	0	1	MOUSE|MGI=MGI=1913739|UniProtKB=Q6ZWV7	Rpl35	mRNA binding(GO:0003729)	structural constituent of ribosome(GO:0003735)	ribonucleoprotein complex binding(GO:0043021)
1	0	1	MOUSE|MGI=MGI=1915302|UniProtKB=P62301	Rps13	mRNA binding(GO:0003729)	structural constituent of ribosome(GO:0003735)	mRNA 5'-UTR binding(GO:0048027)	small ribosomal subunit rRNA binding(GO:0070181)
0	0	0	MOUSE|MGI=MGI=98166|UniProtKB=P62242	Rps8	structural constituent of ribosome(GO:0003735)
0	0	0	MOUSE|MGI=MGI=98036|UniProtKB=P61358	Rpl27	structural constituent of ribosome(GO:0003735)
0	0	0	MOUSE|MGI=MGI=1860603|UniProtKB=P47964	Rpl36	structural constituent of ribosome(GO:0003735)
0	0	0	MOUSE|MGI=MGI=2389091|UniProtKB=P62245	Rps15a	structural constituent of ribosome(GO:0003735)
0	0	0	MOUSE|MGI=MGI=1347076|UniProtKB=P14115	Rpl27a	structural constituent of ribosome(GO:0003735)
0	0	0	MOUSE|MGI=MGI=1309526|UniProtKB=P63276	Rps17	structural constituent of ribosome(GO:0003735)
0	0	0	MOUSE|MGI=MGI=101839|UniProtKB=P41105	Rpl28	structural constituent of ribosome(GO:0003735)
0	0	0	MOUSE|MGI=MGI=1924058|UniProtKB=P62717	Rpl18a	structural constituent of ribosome(GO:0003735)
0	0	0	MOUSE|MGI=MGI=1859516|UniProtKB=P62858	Rps28	structural constituent of ribosome(GO:0003735)
0	0	0	MOUSE|MGI=MGI=1922867|UniProtKB=P62852	Rps25	structural constituent of ribosome(GO:0003735)
0	0	0	MOUSE|MGI=MGI=98038|UniProtKB=P62911	Rpl32	structural constituent of ribosome(GO:0003735)
0	0	0	MOUSE|MGI=MGI=2149632|UniProtKB=P62900	Rpl31	structural constituent of ribosome(GO:0003735)	protein binding(GO:0005515)
0	0	0	MOUSE|MGI=MGI=1278340|UniProtKB=O09167	Rpl21	structural constituent of ribosome(GO:0003735)	protein binding(GO:0005515)
0	0	0	MOUSE|MGI=MGI=1927099|UniProtKB=P47955	Rplp1	structural constituent of ribosome(GO:0003735)	protein kinase activator activity(GO:0030295)	ribonucleoprotein complex binding(GO:0043021)
0	0	0	MOUSE|MGI=MGI=98147|UniProtKB=P62849	Rps24	structural constituent of ribosome(GO:0003735)	translation initiation factor binding(GO:0031369)
0	0	0	MOUSE|MGI=MGI=1927636|UniProtKB=P14869	Rplp0	structural constituent of ribosome(GO:0003735)	peptide binding(GO:0042277)	large ribosomal subunit rRNA binding(GO:0070180)
0	0	0	MOUSE|MGI=MGI=98107|UniProtKB=P62264	rps14	structural constituent of ribosome(GO:0003735)	translation regulator activity(GO:0045182)	mRNA 5'-UTR binding(GO:0048027)	small ribosomal subunit rRNA binding(GO:0070181)
0	0	0	MOUSE|MGI=MGI=1919103|UniProtKB=Q922R8	Pdia6	protein disulfide isomerase activity(GO:0003756)	enzyme inhibitor activity(GO:0004857)	peptide disulfide oxidoreductase activity(GO:0015037)	isomerase activity(GO:0016853)
0	0	0	MOUSE|MGI=MGI=109318|UniProtKB=Q60605	Myl6	motor activity(GO:0003774)	calcium ion binding(GO:0005509)	protein binding(GO:0005515)	structural constituent of muscle(GO:0008307)
0	0	0	MOUSE|MGI=MGI=1354727|UniProtKB=Q921U8	Smoothelin	actin binding(GO:0003779)
0	0	0	MOUSE|MGI=MGI=1099446|UniProtKB=Q8CC35	Synpo	actin binding(GO:0003779)
0	0	0	MOUSE|MGI=MGI=101757|UniProtKB=P18760	Cofilin-1	actin binding(GO:0003779)	signaling receptor binding(GO:0005102)	protein phosphatase binding(GO:0019903)	actin filament binding(GO:0051015)	phosphatidylinositol bisphosphate binding(GO:1902936)
0	0	0	MOUSE|MGI=MGI=98809|UniProtKB=P58771	Tpm1	actin binding(GO:0003779)	structural constituent of cytoskeleton(GO:0005200)	protein binding(GO:0005515)	identical protein binding(GO:0042802)	protein homodimerization activity(GO:0042803)	protein heterodimerization activity(GO:0046982)	protein N-terminus binding(GO:0047485)	actin filament binding(GO:0051015)	disordered domain specific binding(GO:0097718)
0	0	0	MOUSE|MGI=MGI=98386|UniProtKB=P16546	Sptan1	Mus musculus	actin binding(GO:0003779)	calcium ion binding(GO:0005509)	protein binding(GO:0005515)	calmodulin binding(GO:0005516)	syntaxin binding(GO:0019905)	spectrin binding(GO:0030507)	protein-containing complex binding(GO:0044877)	metal ion binding(GO:0046872)
0	0	0	MOUSE|MGI=MGI=95851|UniProtKB=P13020	Gelsolin	actin binding(GO:0003779)	calcium ion binding(GO:0005509)	protein binding(GO:0005515)	phosphatidylinositol-4	5-bisphosphate binding(GO:0005546)	myosin II binding(GO:0045159)	metal ion binding(GO:0046872)	actin filament binding(GO:0051015)
0	0	0	MOUSE|MGI=MGI=1330282|UniProtKB=P07091	S100a4	actin binding(GO:0003779)	calcium ion binding(GO:0005509)	protein binding(GO:0005515)	identical protein binding(GO:0042802)	metal ion binding(GO:0046872)	transition metal ion binding(GO:0046914)	calcium-dependent protein binding(GO:0048306)	RAGE receptor binding(GO:0050786)
0	0	0	MOUSE|MGI=MGI=104652|UniProtKB=P47757	Capzb	actin binding(GO:0003779)	protein binding(GO:0005515)	beta-tubulin binding(GO:0048487)	actin filament binding(GO:0051015)
0	0	0	MOUSE|MGI=MGI=2444283|UniProtKB=Q8BH44	Coro2b	actin binding(GO:0003779)	vinculin binding(GO:0017166)	actin filament binding(GO:0051015)	talin binding(GO:1990147)
0	0	0	MOUSE|MGI=MGI=1914148|UniProtKB=Q9DBJ3	Baiap2l1	actin binding(GO:0003779)	proline-rich region binding(GO:0070064)
0	0	0	MOUSE|MGI=MGI=2385254|UniProtKB=Q8VCB3	Gys2	Mus musculus	catalytic activity(GO:0003824)	glycogen (starch) synthase activity(GO:0004373)	glucose binding(GO:0005536)	transferase activity(GO:0016740)	transferase activity	transferring glycosyl groups(GO:0016757)
0	0	0	MOUSE|MGI=MGI=1926170|UniProtKB=Q9D2G2	Dlst	Mus musculus	dihydrolipoyllysine-residue succinyltransferase activity(GO:0004149)	protein binding(GO:0005515)	transferase activity(GO:0016740)	transferase activity	transferring acyl groups(GO:0016746)	heat shock protein binding(GO:0031072)	chaperone binding(GO:0051087)
0	0	0	MOUSE|MGI=MGI=88263|UniProtKB=O35350	Capn1	calcium-dependent cysteine-type endopeptidase activity(GO:0004198)	calcium ion binding(GO:0005509)	protein binding(GO:0005515)	cytoskeletal protein binding(GO:0008092)	peptidase activity(GO:0008233)	cysteine-type peptidase activity(GO:0008234)	hydrolase activity(GO:0016787)	enzyme binding(GO:0019899)	metal ion binding(GO:0046872)
0	0	0	MOUSE|MGI=MGI=88264|UniProtKB=O08529	Capn2	calcium-dependent cysteine-type endopeptidase activity(GO:0004198)	calcium ion binding(GO:0005509)	cytoskeletal protein binding(GO:0008092)	peptidase activity(GO:0008233)	cysteine-type peptidase activity(GO:0008234)	hydrolase activity(GO:0016787)	enzyme binding(GO:0019899)	protein-containing complex binding(GO:0044877)	metal ion binding(GO:0046872)
0	0	0	MOUSE|MGI=MGI=109486|UniProtKB=Q61171	Prdx2	peroxidase activity(GO:0004601)	protein binding(GO:0005515)	thioredoxin peroxidase activity(GO:0008379)	selenium binding(GO:0008430)	antioxidant activity(GO:0016209)	oxidoreductase activity(GO:0016491)	peroxiredoxin activity(GO:0051920)
0	0	0	MOUSE|MGI=MGI=1916417|UniProtKB=Q8BG95	Ppp1r12b	enzyme inhibitor activity(GO:0004857)	phosphatase regulator activity(GO:0019208)	protein kinase binding(GO:0019901)
0	0	0	MOUSE|MGI=MGI=1333795|UniProtKB=F8VQC1	Srp72	signal recognition particle binding(GO:0005047)	7S RNA binding(GO:0008312)	TPR domain binding(GO:0030911)	ribosome binding(GO:0043022)
0	0	0	MOUSE|MGI=MGI=101849|UniProtKB=P68040	Rack1	protein kinase C binding(GO:0005080)	protein binding(GO:0005515)	ion channel inhibitor activity(GO:0008200)	cysteine-type endopeptidase activator activity involved in apoptotic process(GO:0008656)	enzyme binding(GO:0019899)	protein phosphatase binding(GO:0019903)	protein tyrosine kinase inhibitor activity(GO:0030292)	cyclin binding(GO:0030332)	receptor tyrosine kinase binding(GO:0030971)	signaling adaptor activity(GO:0035591)	signaling receptor activity(GO:0038023)	SH2 domain binding(GO:0042169)	protein homodimerization activity(GO:0042803)	ribosome binding(GO:0043022)	BH3 domain binding(GO:0051434)
0	0	0	MOUSE|MGI=MGI=108517|UniProtKB=Q924W7	St5	guanyl-nucleotide exchange factor activity(GO:0005085)	Rab guanyl-nucleotide exchange factor activity(GO:0017112)
0	0	0	MOUSE|MGI=MGI=1913462|UniProtKB=Q9CQS8	Sec61b	ARF guanyl-nucleotide exchange factor activity(GO:0005086)	protein binding(GO:0005515)	ribosome binding(GO:0043022)	epidermal growth factor binding(GO:0048408)
0	0	0	MOUSE|MGI=MGI=1915266|UniProtKB=A2AMM0	Cavin4	GTPase activator activity(GO:0005096)
0	0	0	MOUSE|MGI=MGI=96690|UniProtKB=Q9Z2K1	Krt16	Mus musculus	structural molecule activity(GO:0005198)	structural constituent of cytoskeleton(GO:0005200)	protein binding(GO:0005515)
0	0	0	MOUSE|MGI=MGI=94885|UniProtKB=P31001	Desmin	structural constituent of cytoskeleton(GO:0005200)	protein binding(GO:0005515)	cytoskeletal protein binding(GO:0008092)	identical protein binding(GO:0042802)
0	0	0	MOUSE|MGI=MGI=95488|UniProtKB=P37889	Fbln2	extracellular matrix structural constituent(GO:0005201)	calcium ion binding(GO:0005509)	protein binding(GO:0005515)	extracellular matrix binding(GO:0050840)
0	0	0	MOUSE|MGI=MGI=1919815|UniProtKB=Q8CGB3	Uaca	protein binding(GO:0005515)
0	0	0	MOUSE|MGI=MGI=99695|UniProtKB=Q60598	Cttn	protein binding(GO:0005515)	profilin binding(GO:0005522)	actin filament binding(GO:0051015)	proline-rich region binding(GO:0070064)	Arp2/3 complex binding(GO:0071933)
0	0	0	MOUSE|MGI=MGI=107846|UniProtKB=Q9JIF0	Prmt1	protein binding(GO:0005515)	methyltransferase activity(GO:0008168)	N-methyltransferase activity(GO:0008170)	protein methyltransferase activity(GO:0008276)	methyl-CpG binding(GO:0008327)	histone-arginine N-methyltransferase activity(GO:0008469)	protein-arginine N-methyltransferase activity(GO:0016274)	[cytochrome c]-arginine N-methyltransferase activity(GO:0016275)	transferase activity(GO:0016740)	enzyme binding(GO:0019899)	snoRNP binding(GO:0030519)	protein-arginine omega-N monomethyltransferase activity(GO:0035241)	protein-arginine omega-N asymmetric methyltransferase activity(GO:0035242)	histone methyltransferase activity(GO:0042054)	identical protein binding(GO:0042802)	histone methyltransferase activity (H4-R3 specific)(GO:0044020)	mitogen-activated protein kinase p38 binding(GO:0048273)	S-adenosyl-L-methionine binding(GO:1904047)
0	0	0	MOUSE|MGI=MGI=101920|UniProtKB=P17427	Ap2a2	protein binding(GO:0005515)	lipid binding(GO:0008289)	kinase binding(GO:0019900)	protein kinase binding(GO:0019901)	protein domain specific binding(GO:0019904)	phosphatidylinositol binding(GO:0035091)	clathrin adaptor activity(GO:0035615)	protein-containing complex binding(GO:0044877)	disordered domain specific binding(GO:0097718)	cargo adaptor activity(GO:0140312)
0	0	0	MOUSE|MGI=MGI=101784|UniProtKB=Q6P5H2	Nestin	protein binding(GO:0005515)	intermediate filament binding(GO:0019215)	CCR5 chemokine receptor binding(GO:0031730)
0	0	0	MOUSE|MGI=MGI=2139083|UniProtKB=A2AUM9	Cep152	protein binding(GO:0005515)	protein kinase binding(GO:0019901)
0	0	0	MOUSE|MGI=MGI=104753|UniProtKB=Q810U3	Nfasc	protein binding(GO:0005515)	protein domain specific binding(GO:0019904)	protein binding involved in heterotypic cell-cell adhesion(GO:0086080)
0	0	0	MOUSE|MGI=MGI=1926395|UniProtKB=Q9ER69	Wtap	protein binding(GO:0005515)	identical protein binding(GO:0042802)
0	0	0	MOUSE|MGI=MGI=2441849|UniProtKB=Q8BFW7	Lpp	protein binding(GO:0005515)	metal ion binding(GO:0046872)
0	0	0	MOUSE|MGI=MGI=1289227|UniProtKB=Q9CQU5	Zwint	protein binding(GO:0005515)	protein N-terminus binding(GO:0047485)
0	0	0	MOUSE|MGI=MGI=97292|UniProtKB=E9Q1W3	Nebulin	protein binding(GO:0005515)	actin filament binding(GO:0051015)
0	0	0	MOUSE|MGI=MGI=96702|UniProtKB=Q922U2	Krt5	Mus musculus	protein binding(GO:0005515)	scaffold protein binding(GO:0097110)
0	0	0	MOUSE|MGI=MGI=1919735|UniProtKB=E9Q8Q6	Ccdc141	protein binding(GO:0005515)	cell-cell adhesion mediator activity(GO:0098632)
0	0	0	MOUSE|MGI=MGI=2443665|UniProtKB=E9Q7G0	Numa1	microtubule binding(GO:0008017)	protein C-terminus binding(GO:0008022)	lipid binding(GO:0008289)	tubulin binding(GO:0015631)	protein domain specific binding(GO:0019904)	phosphatidylinositol binding(GO:0035091)	protein-containing complex binding(GO:0044877)	microtubule plus-end binding(GO:0051010)	microtubule minus-end binding(GO:0051011)	dynein complex binding(GO:0070840)	disordered domain specific binding(GO:0097718)
0	0	0	MOUSE|MGI=MGI=2685055|UniProtKB=Q148W8	Dusp27	protein tyrosine/serine/threonine phosphatase activity(GO:0008138)	phosphatase activity(GO:0016791)
0	0	0	MOUSE|MGI=MGI=1915465|UniProtKB=Q80VD1	Fam98b	protein methyltransferase activity(GO:0008276)	identical protein binding(GO:0042802)
0	0	0	MOUSE|MGI=MGI=1917379|UniProtKB=Q91VA1	Slc44a4	choline transmembrane transporter activity(GO:0015220)	transmembrane transporter activity(GO:0022857)	thiamine pyrophosphate transmembrane transporter activity(GO:0090422)
0	0	0	MOUSE|MGI=MGI=102749|UniProtKB=Q61510	Trim25	transferase activity(GO:0016740)	ligase activity(GO:0016874)	RIG-I binding(GO:0039552)	metal ion binding(GO:0046872)	ubiquitin protein ligase activity(GO:0061630)
0	0	0	MOUSE|MGI=MGI=88224|UniProtKB=P14106	C1qb	identical protein binding(GO:0042802)
0	0	0	MOUSE|MGI=MGI=1860263|UniProtKB=Q9JK23	Psmg1	molecular adaptor activity(GO:0060090)	proteasome binding(GO:0070628)
0	0	0	MOUSE|MGI=MGI=3779903|UniProtKB=F6SVV1	Gm9493
0	0	0	MOUSE|MGI=MGI=2444926|UniProtKB=Q8BMK4	Ckap4
0	0	0	MOUSE|MGI=MGI=2138628|UniProtKB=D3YYU8	Obsl1
0	0	0	MOUSE|MGI=MGI=1915686|UniProtKB=Q9D1R9	Rpl34
0	0	0	MOUSE|MGI=MGI=3649931|UniProtKB=A0A1Y7VKY1	Gm11361
0	0	0	MOUSE|MGI=MGI=4937303|UniProtKB=F6QL70	Gm17669
19	62	25
